# Supplementary material for: Two Locomotor Traits Show Different Patterns of Developmental Plasticity Between Closely Related Clonal and Sexual Fish
Source: Front Physiol. 2021 Oct 12;12:740604. doi: 10.3389/fphys.2021.740604 (PMC8546259; doi:10.3389/fphys.2021.740604)
Supplement: Supplementary file 2 [file Data_Sheet_1.XLSX]

## Sheet: activity & flumes
Species	Dev.temp	Mother	Test.temp	Fish.ID	Length	Test.day.act	Mean.velo	Mean.velo.BL	Test.day.swim	Ucrit.m	Ucrit.BL	Sex
formosa	Cold	F0-8	18	5	42.92	5	2.64684	0.616692	1	0.1908	4.44548	0
formosa	Cold	F0-8	34	5	42.92	1	3.4126	0.795107	2	0.328	7.64212	0
formosa	Cold	F0-8	38	5	42.92	3	2.06149	0.48031	3	0.277333	6.46163	0
formosa	Cold	F0-8	22	5	42.92	4	2.00043	0.466083	4	0.226267	5.27182	0
formosa	Cold	F0-8	28	5	42.92	2	3.33425	0.776852	5	0.278	6.47717	0
formosa	Cold	F0-8	18	6	40.65	5	2.59715	0.638905	1	0.1576	3.877	0
formosa	Cold	F0-8	34	6	40.65	1	5.99213	1.47408	2	0.352533	8.67241	0
formosa	Cold	F0-8	38	6	40.65	3	2.09703	0.515875	3	0.268933	6.61583	0
formosa	Cold	F0-8	22	6	40.65	4	3.42521	0.84261	4	0.240667	5.92046	0
formosa	Cold	F0-8	28	6	40.65	2	3.93748	0.96863	5	0.305333	7.51128	0
formosa	Cold	F0-8	18	7	39.68	5	3.80777	0.959619	1	0.1512	3.81048	0
formosa	Cold	F0-8	34	7	39.68	1	6.438	1.62248	2	0.289733	7.30175	0
formosa	Cold	F0-8	38	7	39.68	3	1.65589	0.417311	3	0.2312	5.82661	0
formosa	Cold	F0-8	22	7	39.68	4	3.86542	0.974148	4	0.189733	4.78159	0
formosa	Cold	F0-8	28	7	39.68	2	4.3501	1.0963	5	0.264	6.65323	0
formosa	Cold	F0-8	18	8	38.86	5	4.73974	1.2197	1	0.147333	3.79139	0
formosa	Cold	F0-8	34	8	38.86	1	6.47663	1.66666	2	0.337733	8.69103	0
formosa	Cold	F0-8	38	8	38.86	3	2.25848	0.581184	3	0.224533	5.77801	0
formosa	Cold	F0-8	22	8	38.86	4	6.1455	1.58145	4	0.205733	5.29422	0
formosa	Cold	F0-8	28	8	38.86	2	5.00556	1.2881	5	0.275467	7.08869	0
formosa	Cold	F0-8	18	9	40.42	5	5.83661	1.44399	1	0.168	4.15636	0
formosa	Cold	F0-8	34	9	40.42	1	4.23492	1.04773	2	0.3012	7.45176	0
formosa	Cold	F0-8	38	9	40.42	3	2.52218	0.623993	3	0.2984	7.38248	0
formosa	Cold	F0-8	22	9	40.42	4	5.02117	1.24225	4	0.247733	6.12898	0
formosa	Cold	F0-8	28	9	40.42	2	4.05048	1.0021	5	0.311867	7.71565	0
formosa	Cold	F0-8	18	10	40.96	5	1.23481	0.301467	1	0.149333	3.64583	0
formosa	Cold	F0-8	34	10	40.96	1	1.68172	0.410576	2	0.2144	5.23438	0
formosa	Cold	F0-8	18	11	40.57	5	4.20181	1.03569	1	0.1756	4.32832	0
formosa	Cold	F0-8	34	11	40.57	1	5.10027	1.25715	2	0.350933	8.65007	0
formosa	Cold	F0-8	38	11	40.57	3	2.62809	0.647791	3	0.243867	6.01101	0
formosa	Cold	F0-8	22	11	40.57	4	3.94259	0.971799	4	0.187733	4.62739	0
formosa	Cold	F0-8	28	11	40.57	2	4.35099	1.07246	5	0.2988	7.36505	0
formosa	Cold	F0-8	18	12	41.89	5	4.65844	1.11206	1	0.150533	3.59354	0
formosa	Cold	F0-8	34	12	41.89	1	3.07871	0.734951	2	0.321733	7.68043	0
formosa	Cold	F0-8	38	12	41.89	3	1.90298	0.45428	3	0.2312	5.51922	0
formosa	Cold	F0-8	22	12	41.89	4	3.23174	0.771482	4	0.2252	5.37598	0
formosa	Cold	F0-8	28	12	41.89	2	3.30953	0.790053	5	0.311867	7.4449	0
formosa	Cold	F0-2	22	21	40.25	5	2.82933	0.702939	1	0.152267	3.78302	0
formosa	Cold	F0-2	38	21	40.25	NA	NA		2	0.2968	7.37391	0
formosa	Cold	F0-2	28	21	40.25	4	2.91708	0.72474	3	0.270267	6.7147	0
formosa	Cold	F0-2	18	21	40.25	3	5.1091	1.26934	4	0.193333	4.80331	0
formosa	Cold	F0-2	34	21	40.25	2	0.655059	0.162748	5	0.320933	7.9735	0
formosa	Cold	F0-2	22	22	43.13	5	2.80897	0.65128	1	0.190933	4.42693	0
formosa	Cold	F0-2	38	22	43.13	1	0.291764	0.0676476	2	0.319733	7.41325	0
formosa	Cold	F0-2	28	22	43.13	4	1.9083	0.442453	3	0.214667	4.9772	0
formosa	Cold	F0-2	18	22	43.13	3	2.54741	0.590635	4	0.113733	2.63699	0
formosa	Cold	F0-2	34	22	43.13	2	1.98145	0.459413	5	0.250933	5.81807	0
formosa	Cold	F0-2	22	23	41.07	5	4.52191	1.10103	1	0.221867	5.40216	0
formosa	Cold	F0-2	38	23	41.07	1	1.46971	0.357855	2	0.281333	6.85009	0
formosa	Cold	F0-2	28	23	41.07	4	4.69405	1.14294	3	0.267467	6.51246	0
formosa	Cold	F0-2	18	23	41.07	3	5.86218	1.42736	4	0.148667	3.61984	0
formosa	Cold	F0-2	34	23	41.07	2	1.22843	0.299106	5	0.283733	6.90853	0
formosa	Cold	F0-2	22	24	42.22	5	4.08137	0.966691	1	0.243733	5.77294	0
formosa	Cold	F0-2	38	24	42.22	1	0.359989	0.085265	2	0.274	6.48982	0
formosa	Cold	F0-2	28	24	42.22	4	3.96315	0.93869	3	0.302933	7.17511	0
formosa	Cold	F0-2	18	24	42.22	3	3.69249	0.874583	4	0.167333	3.96337	0
formosa	Cold	F0-2	34	24	42.22	2	2.73186	0.647054	5	0.3216	7.61724	0
formosa	Cold	F0-2	22	25	40.65	5	5.10087	1.25483	1	0.192	4.72325	0
formosa	Cold	F0-2	38	25	40.65	1	0.527234	0.129701	2	0.2468	6.07134	0
formosa	Cold	F0-2	28	25	40.65	4	4.46043	1.09728	3	0.223467	5.49733	0
formosa	Cold	F0-2	18	25	40.65	3	3.31982	0.816684	4	0.116267	2.86019	0
formosa	Cold	F0-2	34	25	40.65	2	4.4467	1.0939	5	0.308	7.57688	0
formosa	Cold	F0-2	22	26	39.74	5	1.94974	0.490624	1	0.1888	4.75088	0
formosa	Cold	F0-2	38	26	39.74	1	1.74042	0.437952	2	0.2936	7.38802	0
formosa	Cold	F0-2	28	26	39.74	4	2.39878	0.603619	3	0.197467	4.96896	0
formosa	Cold	F0-2	18	26	39.74	3	3.09534	0.778898	4	0.105867	2.66398	0
formosa	Cold	F0-2	34	26	39.74	2	2.03791	0.512811	5	0.341467	8.59252	0
formosa	Cold	F0-2	22	27	38.12	5	2.21781	0.581797	1	0.227467	5.96712	0
formosa	Cold	F0-2	38	27	38.12	1	1.51077	0.39632	2	0.268133	7.03393	0
formosa	Cold	F0-2	28	27	38.12	4	4.40546	1.15568	3	0.2716	7.12487	0
formosa	Cold	F0-2	18	27	38.12	3	1.33975	0.351456	4	0.1528	4.00839	0
formosa	Cold	F0-2	34	27	38.12	2	0.74342	0.195021	5	0.355333	9.32144	0
formosa	Cold	F0-2	22	28	41.65	5	3.16252	0.759309	1	0.2568	6.16567	0
formosa	Cold	F0-2	38	28	41.65	1	0.285936	0.0686521	2	0.238533	5.72709	0
formosa	Cold	F0-2	28	28	41.65	4	2.96689	0.712339	3	0.305067	7.32453	0
formosa	Cold	F0-2	18	28	41.65	3	3.6158	0.868139	4	0.188933	4.53621	0
formosa	Cold	F0-2	34	28	41.65	2	2.58972	0.621782	5	0.3376	8.10564	0
formosa	Cold	F0-9	22	37	37.56	5	0.25749	0.0685543	1	0.228933	6.09514	0
formosa	Cold	F0-9	38	37	37.56	1	0.945269	0.251669	2	0.283067	7.53639	0
formosa	Cold	F0-9	28	37	37.56	4	0.608884	0.16211	3	0.268	7.13525	0
formosa	Cold	F0-9	18	37	37.56	3	1.08664	0.289308	4	0.155333	4.13561	0
formosa	Cold	F0-9	34	37	37.56	2	0.619829	0.165024	5	0.312267	8.31381	0
formosa	Cold	F0-9	22	38	42.12	5	3.13571	0.744471	1	0.2632	6.24881	0
formosa	Cold	F0-9	38	38	42.12	1	0.396309	0.0940905	2	0.295333	7.01171	0
formosa	Cold	F0-9	28	38	42.12	4	4.5845	1.08844	3	0.2796	6.63818	0
formosa	Cold	F0-9	18	38	42.12	3	5.34281	1.26847	4	0.183333	4.35264	0
formosa	Cold	F0-9	34	38	42.12	2	3.10009	0.736014	5	0.315333	7.48655	0
formosa	Cold	F0-9	22	39	40.63	5	3.55829	0.875779	1	0.225067	5.53942	0
formosa	Cold	F0-9	38	39	40.63	1	0.822379	0.202407	2	0.314933	7.75125	0
formosa	Cold	F0-9	28	39	40.63	4	3.23867	0.797113	3	0.309733	7.62327	0
formosa	Cold	F0-9	18	39	40.63	3	2.93297	0.721873	4	0.175733	4.32521	0
formosa	Cold	F0-9	34	39	40.63	2	2.57133	0.632865	5	0.3548	8.73246	0
formosa	Cold	F0-9	22	40	42	5	0.798355	0.190085	1	0.190933	4.54603	0
formosa	Cold	F0-9	38	40	42	1	1.15202	0.27429	2	0.322133	7.66984	0
formosa	Cold	F0-9	28	40	42	4	1.96951	0.468931	3	0.264933	6.30794	0
formosa	Cold	F0-9	18	40	42	3	3.23388	0.769971	4	0.186933	4.45079	0
formosa	Cold	F0-9	34	40	42	2	1.87917	0.447421	5	0.2908	6.92381	0
formosa	Cold	F0-9	18	41	38.37	3	5.38458	1.40333	1	0.1844	4.80584	0
formosa	Cold	F0-9	38	41	38.37	4	3.43781	0.895963	2	0.321333	8.3746	0
formosa	Cold	F0-9	34	41	38.37	5	3.1141	0.811598	3	0.3444	8.97576	0
formosa	Cold	F0-9	22	41	38.37	2	4.60552	1.20029	4	0.2288	5.96299	0
formosa	Cold	F0-9	28	41	38.37	1	4.0537	1.05648	5	0.303333	7.90548	0
formosa	Cold	F0-9	18	42	43.09	3	5.08322	1.17968	1	0.160533	3.72554	0
formosa	Cold	F0-9	38	42	43.09	4	1.76396	0.409366	2	0.225467	5.23246	0
formosa	Cold	F0-9	34	42	43.09	5	3.19344	0.741109	3	0.3016	6.9993	0
formosa	Cold	F0-9	22	42	43.09	2	6.78663	1.57499	4	0.185467	4.30417	0
formosa	Cold	F0-9	28	42	43.09	1	6.6376	1.5404	5	0.275867	6.4021	0
formosa	Cold	F0-9	18	43	37.02	3	5.5085	1.48798	1	0.154133	4.16352	0
formosa	Cold	F0-9	38	43	37.02	4	4.09615	1.10647	2	0.345067	9.32109	0
formosa	Cold	F0-9	34	43	37.02	5	9.51138	2.56925	3	0.348533	9.41473	0
formosa	Cold	F0-9	22	43	37.02	2	5.94691	1.6064	4	0.263867	7.12768	0
formosa	Cold	F0-9	28	43	37.02	1	4.88727	1.32017	5	0.313867	8.4783	0
formosa	Cold	F0-9	18	44	39.88	3	4.34935	1.09061	1	0.152	3.81143	0
formosa	Cold	F0-9	38	44	39.88	4	3.59399	0.901201	2	0.221333	5.54998	0
formosa	Cold	F0-9	34	44	39.88	5	3.06148	0.767673	3	0.3352	8.40522	0
formosa	Cold	F0-9	22	44	39.88	2	3.75261	0.940975	4	0.240267	6.02474	0
formosa	Cold	F0-9	28	44	39.88	1	3.78023	0.947901	5	0.306133	7.67636	0
formosa	Cold	F0-3	18	53	40.59	3	4.31913	1.06409	1	0.161867	3.98785	0
formosa	Cold	F0-3	38	53	40.59	4	4.1063	1.01165	2	0.308133	7.59136	0
formosa	Cold	F0-3	34	53	40.59	5	3.10878	0.765898	3	0.350267	8.62938	0
formosa	Cold	F0-3	22	53	40.59	2	5.91412	1.45704	4	0.242933	5.98505	0
formosa	Cold	F0-3	28	53	40.59	1	4.36691	1.07586	5	0.307333	7.57165	0
formosa	Cold	F0-3	18	54	40.87	3	5.60165	1.3706	1	0.146533	3.58535	0
formosa	Cold	F0-3	38	54	40.87	4	1.92601	0.471253	2	0.276667	6.76943	0
formosa	Cold	F0-3	34	54	40.87	5	1.91939	0.469633	3	0.308	7.53609	0
formosa	Cold	F0-3	22	54	40.87	2	5.51085	1.34839	4	0.230667	5.64391	0
formosa	Cold	F0-3	28	54	40.87	1	5.17869	1.26711	5	0.302533	7.40233	0
formosa	Cold	F0-3	18	55	42.63	3	4.61813	1.08331	1	0.181867	4.26617	0
formosa	Cold	F0-3	38	55	42.63	4	3.67878	0.862956	2	0.2888	6.77457	0
formosa	Cold	F0-3	34	55	42.63	5	1.55619	0.365046	3	0.318533	7.47205	0
formosa	Cold	F0-3	22	55	42.63	2	3.21357	0.753828	4	0.223333	5.23888	0
formosa	Cold	F0-3	28	55	42.63	1	3.76438	0.883035	5	0.285733	6.70264	0
formosa	Cold	F0-3	18	56	39.02	3	6.93593	1.77753	1	0.186133	4.7702	0
formosa	Cold	F0-3	38	56	39.02	4	2.03633	0.521868	2	0.262533	6.72817	0
formosa	Cold	F0-3	34	56	39.02	5	1.61518	0.413936	3	0.348667	8.93559	0
formosa	Cold	F0-3	22	56	39.02	NA	NA		4	0.240533	6.16436	0
formosa	Cold	F0-3	28	56	39.02	1	4.94089	1.26625	5	0.3152	8.07791	0
formosa	Cold	F0-8	28	10	40.96	2	1.98401	0.484377	5	NA	NA	0
formosa	Cold	F0-8	38	10	40.96	3	0.655132	0.159944	3	NA	NA	0
formosa	Cold	F0-8	22	10	40.96	4	2.24116	0.547158	4	NA	NA	0
formosa	Hot	F0-8	18	1	39.67	5	4.60882	1.16179	1	0.1464	3.69045	0
formosa	Hot	F0-8	34	1	39.67	1	6.792	1.71213	2	0.3012	7.59264	0
formosa	Hot	F0-8	38	1	39.67	3	3.93891	0.992919	3	0.2808	7.0784	0
formosa	Hot	F0-8	22	1	39.67	4	3.38328	0.852856	4	0.186267	4.6954	0
formosa	Hot	F0-8	28	1	39.67	2	6.2723	1.58112	5	0.2648	6.67507	0
formosa	Hot	F0-8	18	2	39.42	5	5.66856	1.43799	1	0.105867	2.68561	0
formosa	Hot	F0-8	34	2	39.42	1	8.67039	2.19949	2	0.304267	7.71859	0
formosa	Hot	F0-8	38	2	39.42	3	3.19453	0.810383	3	0.272667	6.91696	0
formosa	Hot	F0-8	22	2	39.42	4	5.26575	1.33581	4	0.187867	4.76577	0
formosa	Hot	F0-8	28	2	39.42	2	5.63397	1.42922	5	0.2944	7.46829	0
formosa	Hot	F0-8	18	3	44.98	5	4.44895	0.989095	1	0.179333	3.98696	0
formosa	Hot	F0-8	34	3	44.98	1	4.72231	1.04987	2	0.3432	7.63006	0
formosa	Hot	F0-8	38	3	44.98	3	2.60286	0.578671	3	0.2688	5.97599	0
formosa	Hot	F0-8	22	3	44.98	4	1.67273	0.371883	4	0.1456	3.23699	0
formosa	Hot	F0-8	28	3	44.98	2	3.6971	0.821943	5	0.308267	6.85342	0
formosa	Hot	F0-8	18	4	35.43	5	7.42031	2.09436	1	0.113333	3.1988	0
formosa	Hot	F0-8	34	4	35.43	1	6.11239	1.7252	2	0.282	7.95936	0
formosa	Hot	F0-8	38	4	35.43	3	5.92374	1.67196	3	0.234533	6.61963	0
formosa	Hot	F0-8	22	4	35.43	4	7.02579	1.98301	4	0.232133	6.55189	0
formosa	Hot	F0-8	28	4	35.43	2	5.49124	1.54988	5	0.302533	8.5389	0
formosa	Hot	F0-8	18	13	40.24	5	7.18281	1.78499	1	0.152933	3.80053	0
formosa	Hot	F0-8	34	13	40.24	1	7.38225	1.83456	2	0.3124	7.76342	0
formosa	Hot	F0-8	38	13	40.24	3	2.91642	0.724756	3	0.2488	6.1829	0
formosa	Hot	F0-8	22	13	40.24	4	7.36499	1.83027	4	0.244	6.06362	0
formosa	Hot	F0-8	28	13	40.24	2	6.76582	1.68137	5	0.298533	7.41882	0
formosa	Hot	F0-8	18	14	37.24	5	4.22186	1.13369	1	0.1788	4.80129	0
formosa	Hot	F0-8	34	14	37.24	1	6.80724	1.82794	2	0.352667	9.4701	0
formosa	Hot	F0-8	38	14	37.24	3	5.72406	1.53707	3	0.2724	7.31472	0
formosa	Hot	F0-8	22	14	37.24	4	4.78911	1.28601	4	0.267333	7.17866	0
formosa	Hot	F0-8	28	14	37.24	2	5.7396	1.54125	5	0.3196	8.58217	0
formosa	Hot	F0-8	18	15	38.67	5	4.4692	1.15573	1	0.181867	4.70304	0
formosa	Hot	F0-8	34	15	38.67	1	2.88505	0.746069	2	0.3036	7.85105	0
formosa	Hot	F0-8	38	15	38.67	3	2.21767	0.573486	3	0.2588	6.69253	0
formosa	Hot	F0-8	22	15	38.67	4	3.59876	0.930634	4	0.189333	4.89613	0
formosa	Hot	F0-8	28	15	38.67	2	4.06299	1.05068	5	0.312667	8.08551	0
formosa	Hot	F0-2	18	17	45.95	3	2.93703	0.63918	1	0.1496	3.25571	0
formosa	Hot	F0-2	38	17	45.95	1	4.10297	0.892921	2	0.254533	5.53935	0
formosa	Hot	F0-2	34	17	45.95	2	4.73338	1.03012	3	0.268133	5.83533	0
formosa	Hot	F0-2	22	17	45.95	5	3.57685	0.778422	4	0.1616	3.51687	0
formosa	Hot	F0-2	28	17	45.95	4	6.03871	1.31419	5	0.2036	4.4309	0
formosa	Hot	F0-2	22	18	41.61	5	4.71046	1.13205	1	0.1896	4.5566	0
formosa	Hot	F0-2	38	18	41.61	1	0.603299	0.144989	2	0.310667	7.46615	0
formosa	Hot	F0-2	28	18	41.61	4	6.15216	1.47853	3	0.208267	5.00521	0
formosa	Hot	F0-2	18	18	41.61	3	5.30174	1.27415	4	0.155467	3.73628	0
formosa	Hot	F0-2	34	18	41.61	2	2.70447	0.649957	5	0.2444	5.87359	0
formosa	Hot	F0-2	22	19	45.26	5	5.52657	1.22107	1	0.159733	3.52924	0
formosa	Hot	F0-2	38	19	45.26	1	4.63178	1.02337	2	0.306667	6.77567	0
formosa	Hot	F0-2	28	19	45.26	4	7.60455	1.68019	3	0.2656	5.86832	0
formosa	Hot	F0-2	18	19	45.26	3	7.02903	1.55303	4	0.184933	4.08602	0
formosa	Hot	F0-2	34	19	45.26	2	4.47273	0.98823	5	0.277867	6.13934	0
formosa	Hot	F0-2	22	20	42.93	5	5.57565	1.29878	1	0.163733	3.81396	0
formosa	Hot	F0-2	38	20	42.93	1	2.78351	0.648383	2	0.2728	6.35453	0
formosa	Hot	F0-2	28	20	42.93	4	3.48946	0.812826	3	0.243333	5.66814	0
formosa	Hot	F0-2	18	20	42.93	3	3.37044	0.785101	4	0.181333	4.22393	0
formosa	Hot	F0-2	34	20	42.93	2	3.25114	0.757312	5	0.308933	7.19621	0
formosa	Hot	F0-2	22	29	37.14	5	5.34375	1.43881	1	0.1868	5.02962	0
formosa	Hot	F0-2	38	29	37.14	1	4.96374	1.33649	2	0.3116	8.38988	0
formosa	Hot	F0-2	28	29	37.14	4	7.17343	1.93146	3	0.2488	6.69898	0
formosa	Hot	F0-2	18	29	37.14	3	4.96006	1.3355	4	0.1312	3.53258	0
formosa	Hot	F0-2	34	29	37.14	2	8.78922	2.36651	5	0.3048	8.20679	0
formosa	Hot	F0-2	22	30	36.66	5	2.50476	0.683241	1	0.154	4.20076	0
formosa	Hot	F0-2	38	30	36.66	1	0.381869	0.104165	2	0.305067	8.32151	0
formosa	Hot	F0-2	28	30	36.66	4	4.66406	1.27225	3	0.3108	8.47791	0
formosa	Hot	F0-2	18	30	36.66	3	5.29025	1.44306	4	0.161733	4.41171	0
formosa	Hot	F0-2	34	30	36.66	2	6.76058	1.84413	5	0.307333	8.38334	0
formosa	Hot	F0-2	22	31	40.89	5	5.60645	1.37111	1	0.195067	4.77052	0
formosa	Hot	F0-2	38	31	40.89	1	3.12046	0.763135	2	0.234	5.72267	0
formosa	Hot	F0-2	28	31	40.89	4	5.12509	1.25338	3	0.2716	6.64221	0
formosa	Hot	F0-2	18	31	40.89	3	5.32072	1.30123	4	0.183867	4.49662	0
formosa	Hot	F0-2	34	31	40.89	2	3.63144	0.8881	5	0.376267	9.20192	0
formosa	Hot	F0-2	22	32	42.6	5	4.77919	1.12188	1	0.150933	3.54304	0
formosa	Hot	F0-2	38	32	42.6	1	0.922137	0.216464	2	0.266667	6.25978	0
formosa	Hot	F0-2	28	32	42.6	4	5.95434	1.39773	3	0.2888	6.77934	0
formosa	Hot	F0-2	18	32	42.6	3	5.26091	1.23496	4	0.175333	4.11581	0
formosa	Hot	F0-2	34	32	42.6	2	4.13101	0.969721	5	0.358267	8.41002	0
formosa	Hot	F0-9	22	33	40.06	5	4.27417	1.06694	1	0.2292	5.72142	0
formosa	Hot	F0-9	38	33	40.06	1	3.074	0.767349	2	0.296533	7.40223	0
formosa	Hot	F0-9	28	33	40.06	4	5.82705	1.45458	3	0.292133	7.29239	0
formosa	Hot	F0-9	18	33	40.06	3	4.51608	1.12733	4	0.1836	4.58313	0
formosa	Hot	F0-9	34	33	40.06	2	4.3807	1.09353	5	0.307867	7.68514	0
formosa	Hot	F0-9	22	34	39.37	5	3.83499	0.974089	1	0.170533	4.33156	0
formosa	Hot	F0-9	38	34	39.37	1	3.24539	0.824331	2	0.275733	7.00364	0
formosa	Hot	F0-9	28	34	39.37	4	3.81612	0.969296	3	0.265867	6.75303	0
formosa	Hot	F0-9	18	34	39.37	3	2.80006	0.711217	4	0.111067	2.8211	0
formosa	Hot	F0-9	34	34	39.37	2	2.9072	0.73843	5	0.304133	7.725	0
formosa	Hot	F0-9	22	35	37.88	5	5.62142	1.48401	1	0.167867	4.43154	0
formosa	Hot	F0-9	38	35	37.88	1	2.65396	0.700623	2	0.310133	8.18726	0
formosa	Hot	F0-9	28	35	37.88	4	4.65	1.22756	3	0.196533	5.18831	0
formosa	Hot	F0-9	18	35	37.88	3	2.61265	0.689718	4	0.107733	2.84407	0
formosa	Hot	F0-9	34	35	37.88	2	7.60459	2.00755	5	0.347067	9.16227	0
formosa	Hot	F0-9	22	36	37.52	5	4.00447	1.06729	1	0.184533	4.91827	0
formosa	Hot	F0-9	38	36	37.52	1	4.30751	1.14806	2	0.293467	7.82161	0
formosa	Hot	F0-9	28	36	37.52	4	3.07529	0.81964	3	0.264267	7.04335	0
formosa	Hot	F0-9	18	36	37.52	3	3.24251	0.864208	4	0.1888	5.03198	0
formosa	Hot	F0-9	34	36	37.52	2	4.143	1.10421	5	0.361867	9.64463	0
formosa	Hot	F0-9	18	45	37.79	3	5.35188	1.41622	1	0.129067	3.41537	0
formosa	Hot	F0-9	38	45	37.79	4	3.19016	0.844181	2	0.254	6.72135	0
formosa	Hot	F0-9	34	45	37.79	5	3.31741	0.877854	3	0.317467	8.40081	0
formosa	Hot	F0-9	22	45	37.79	2	4.02599	1.06536	4	0.225867	5.97689	0
formosa	Hot	F0-9	28	45	37.79	1	5.00466	1.32433	5	0.272667	7.21531	0
formosa	Hot	F0-9	18	46	43.74	3	3.38882	0.774765	1	0.1488	3.40192	0
formosa	Hot	F0-9	38	46	43.74	4	3.88091	0.887268	2	0.2076	4.74623	0
formosa	Hot	F0-9	34	46	43.74	5	6.84214	1.56428	3	0.270933	6.19418	0
formosa	Hot	F0-9	22	46	43.74	2	3.18591	0.728374	4	0.183867	4.20363	0
formosa	Hot	F0-9	28	46	43.74	1	6.02626	1.37775	5	0.3104	7.09648	0
formosa	Hot	F0-9	18	47	42.96	3	2.09526	0.487723	1	0.186133	4.33271	0
formosa	Hot	F0-9	38	47	42.96	4	2.27335	0.529178	2	0.3616	8.41713	0
formosa	Hot	F0-9	34	47	42.96	5	2.4711	0.575209	3	0.3232	7.52328	0
formosa	Hot	F0-9	22	47	42.96	2	1.5663	0.364595	4	0.242533	5.64556	0
formosa	Hot	F0-9	28	47	42.96	1	4.06743	0.946795	5	0.3236	7.53259	0
formosa	Hot	F0-9	18	48	40.24	3	4.98826	1.23963	1	0.1608	3.99602	0
formosa	Hot	F0-9	38	48	40.24	4	4.08041	1.01402	2	0.306933	7.62757	0
formosa	Hot	F0-9	34	48	40.24	5	4.08694	1.01564	3	0.3328	8.27038	0
formosa	Hot	F0-9	22	48	40.24	NA	NA		4	0.2372	5.89463	0
formosa	Hot	F0-9	28	48	40.24	1	5.55983	1.38167	5	0.308133	7.65739	0
formosa	Hot	F0-3	18	49	39.44	3	3.79188	0.96143	1	0.148933	3.7762	0
formosa	Hot	F0-3	38	49	39.44	4	1.98228	0.502606	2	0.275067	6.97431	0
formosa	Hot	F0-3	34	49	39.44	5	4.47341	1.13423	3	0.301867	7.65382	0
formosa	Hot	F0-3	22	49	39.44	NA	NA		4	0.203067	5.14875	0
formosa	Hot	F0-3	28	49	39.44	1	4.94724	1.25437	5	0.2668	6.76471	0
formosa	Hot	F0-3	18	50	39.81	3	3.8717	0.972545	1	0.1432	3.59709	0
formosa	Hot	F0-3	38	50	39.81	4	3.18855	0.800942	2	0.263867	6.62815	0
formosa	Hot	F0-3	34	50	39.81	5	3.17112	0.796564	3	0.231733	5.82098	0
formosa	Hot	F0-3	22	50	39.81	NA	NA		4	0.165333	4.15306	0
formosa	Hot	F0-3	28	50	39.81	1	3.85338	0.967943	5	0.2292	5.75735	0
formosa	Hot	F0-3	18	51	40.1	3	2.32096	0.578793	1	0.158	3.94015	0
formosa	Hot	F0-3	38	51	40.1	4	2.64356	0.659242	2	0.3324	8.28928	0
formosa	Hot	F0-3	34	51	40.1	5	4.06912	1.01474	3	0.309067	7.7074	0
formosa	Hot	F0-3	22	51	40.1	2	4.10103	1.0227	4	0.208667	5.20366	0
formosa	Hot	F0-3	28	51	40.1	1	5.81172	1.44931	5	0.3336	8.3192	0
formosa	Hot	F0-3	18	52	44.38	3	5.28884	1.19172	1	0.13	2.92925	0
formosa	Hot	F0-3	38	52	44.38	4	2.81957	0.635324	2	0.225467	5.08037	0
formosa	Hot	F0-3	34	52	44.38	5	3.5826	0.807256	3	0.318933	7.18642	0
formosa	Hot	F0-3	22	52	44.38	2	3.91232	0.88155	4	0.249867	5.63016	0
formosa	Hot	F0-3	28	52	44.38	1	3.377	0.760928	5	0.304133	6.85294	0
formosa	Hot	F0-9	18	61	37.37	3	4.90444	1.3124	1	0.1244	3.32887	0
formosa	Hot	F0-9	38	61	37.37	4	4.80678	1.28627	2	0.2272	6.07974	0
formosa	Hot	F0-9	34	61	37.37	5	4.62157	1.23671	3	0.307333	8.22407	0
formosa	Hot	F0-9	22	61	37.37	2	3.43866	0.920166	4	0.202667	5.42325	0
formosa	Hot	F0-9	28	61	37.37	1	4.94303	1.32273	5	0.302267	8.08848	0
formosa	Hot	F0-9	18	62	41.04	3	4.03958	0.984303	1	0.1428	3.47953	0
formosa	Hot	F0-9	38	62	41.04	4	3.70931	0.903828	2	0.1844	4.49318	0
formosa	Hot	F0-9	34	62	41.04	5	4.8549	1.18297	3	0.303467	7.39441	0
formosa	Hot	F0-9	22	62	41.04	2	4.2528	1.03626	4	0.188133	4.58415	0
formosa	Hot	F0-9	28	62	41.04	1	8.37311	2.04023	5	0.2724	6.63743	0
formosa	Hot	F0-9	18	63	42.43	3	3.07107	0.723797	1	0.113733	2.68049	0
formosa	Hot	F0-9	38	63	42.43	4	2.91393	0.686762	2	0.273067	6.4357	0
formosa	Hot	F0-9	34	63	42.43	5	2.80739	0.661652	3	0.313067	7.37843	0
formosa	Hot	F0-9	22	63	42.43	2	2.646	0.623615	4	0.1464	3.45039	0
formosa	Hot	F0-9	28	63	42.43	1	3.67731	0.866677	5	0.304267	7.17103	0
formosa	Hot	F0-2	22	16	45.95	NA	NA		1	0.156	3.39499	0
formosa	Hot	F0-2	38	16	45.95	NA	NA		2	0.261067	5.68154	0
mexicana	Hot	F0-102	22	101	38	5	0.998892	0.262866	1	0.292667	7.70175	1
mexicana	Hot	F0-102	18	101	38	1	0.026897	0.00707816	2	0.264667	6.96491	1
mexicana	Hot	F0-102	34	101	38	4	0.0723634	0.019043	3	0.3896	10.2526	1
mexicana	Hot	F0-102	38	101	38	3	1.28664	0.338589	4	0.317333	8.35088	1
mexicana	Hot	F0-102	28	101	38	2	2.86057	0.752782	5	0.3344	8.8	1
mexicana	Hot	F0-102	22	102	38	5	0.0339626	0.00893753	1	0.42	11.0526	1
mexicana	Hot	F0-102	18	102	38	1	0.823466	0.216702	2	0.309067	8.13333	1
mexicana	Hot	F0-102	34	102	38	4	0.0292336	0.00769305	3	0.355867	9.36491	1
mexicana	Hot	F0-102	38	102	38	3	0.0451063	0.0118701	4	0.331733	8.72982	1
mexicana	Hot	F0-102	28	102	38	2	0.0382118	0.0100557	5	0.42	11.0526	1
mexicana	Hot	F0-102	22	103	40	5	4.99925	1.24981	1	0.311067	7.77667	1
mexicana	Hot	F0-102	18	103	40	1	4.30116	1.07529	2	0.266667	6.66667	1
mexicana	Hot	F0-102	34	103	40	4	2.84127	0.710318	3	0.378533	9.46333	1
mexicana	Hot	F0-102	38	103	40	3	3.11665	0.779162	4	0.3604	9.01	1
mexicana	Hot	F0-102	28	103	40	2	3.77827	0.944568	5	0.313333	7.83333	1
mexicana	Hot	F0-102	22	104	41	5	1.24476	0.3036	1	0.312667	7.62602	1
mexicana	Hot	F0-102	18	104	41	1	1.51593	0.369739	2	0.266933	6.51057	1
mexicana	Hot	F0-102	34	104	41	4	0.0440769	0.0107505	3	0.175867	4.28943	1
mexicana	Hot	F0-102	38	104	41	3	1.07919	0.263217	4	0.3628	8.84878	1
mexicana	Hot	F0-102	28	104	41	2	2.08121	0.507612	5	0.360267	8.78699	1
mexicana	Cold	F0-102	22	105	38	5	0.771974	0.203151	1	0.264533	6.9614	0
mexicana	Cold	F0-102	18	105	38	1	3.32317	0.874518	2	0.2312	6.08421	0
mexicana	Cold	F0-102	34	105	38	4	0.0754001	0.0198421	3	0.318267	8.37544	0
mexicana	Cold	F0-102	38	105	38	3	1.0685	0.281184	4	0.221333	5.82456	0
mexicana	Cold	F0-102	28	105	38	2	1.6251	0.427658	5	0.3004	7.90526	0
mexicana	Cold	F0-102	22	106	36	5	0.629796	0.174943	1	0.198267	5.50741	0
mexicana	Cold	F0-102	18	106	36	1	0.455093	0.126415	2	0.156267	4.34074	0
mexicana	Cold	F0-102	34	106	36	4	0.0353662	0.00982394	3	0.399867	11.1074	0
mexicana	Cold	F0-102	38	106	36	3	1.76246	0.489572	4	0.260667	7.24074	0
mexicana	Cold	F0-102	28	106	36	2	2.13619	0.593386	5	0.282133	7.83704	0
mexicana	Cold	F0-102	22	107	41	5	0.0443268	0.0108114	1	0.262667	6.4065	0
mexicana	Cold	F0-102	18	107	41	1	0.571792	0.139461	2	0.226	5.5122	0
mexicana	Cold	F0-102	34	107	41	4	1.40576	0.342868	3	0.3552	8.66341	0
mexicana	Cold	F0-102	38	107	41	3	0.239281	0.0583612	4	0.316533	7.72033	0
mexicana	Cold	F0-102	28	107	41	2	0.0392771	0.00957978	5	0.352533	8.59837	0
mexicana	Cold	F0-102	22	108	38	5	0.0352536	0.00927726	1	0.2312	6.08421	0
mexicana	Cold	F0-102	18	108	38	1	0.0349121	0.00918739	2	0.2048	5.38947	0
mexicana	Cold	F0-102	34	108	38	4	0.813657	0.21412	3	0.2368	6.23158	0
mexicana	Cold	F0-102	38	108	38	3	0.25048	0.0659158	4	0.218667	5.75439	0
mexicana	Cold	F0-102	28	108	38	2	0.04608	0.0121263	5	0.267333	7.03509	0
mexicana	Hot	F0-102	22	109	42	5	3.30703	0.787388	1	0.3044	7.24762	0
mexicana	Hot	F0-102	18	109	42	1	0.406813	0.0968602	2	0.184	4.38095	0
mexicana	Hot	F0-102	34	109	42	4	1.2841	0.305738	3	0.3184	7.58095	0
mexicana	Hot	F0-102	38	109	42	3	2.41484	0.574962	4	0.3088	7.35238	0
mexicana	Hot	F0-102	28	109	42	2	1.87876	0.447324	5	0.262533	6.25079	0
mexicana	Hot	F0-102	22	110	44	5	1.37837	0.313266	1	0.310533	7.05758	0
mexicana	Hot	F0-102	18	110	44	1	4.69586	1.06724	2	0.275733	6.26667	0
mexicana	Hot	F0-102	34	110	44	4	3.14463	0.714689	3	0.3544	8.05455	0
mexicana	Hot	F0-102	38	110	44	3	4.83876	1.09972	4	0.321067	7.29697	0
mexicana	Hot	F0-102	28	110	44	2	2.79602	0.635459	5	0.3884	8.82727	0
mexicana	Hot	F0-102	22	111	41	5	3.00933	0.733983	1	0.27	8.4375	1
mexicana	Hot	F0-102	18	111	41	1	0.715153	0.174428	2	0.346	10.8125	1
mexicana	Hot	F0-102	34	111	41	4	2.21161	0.539417	3	0.42	13.125	1
mexicana	Hot	F0-102	38	111	41	3	4.89471	1.19383	4	0.328533	10.2667	1
mexicana	Hot	F0-102	28	111	41	2	1.18349	0.288656	5	0.3544	11.075	1
mexicana	Hot	F0-102	22	112	31	5	0.0394943	0.0127401	1	0.2244	7.23871	1
mexicana	Hot	F0-102	18	112	31	1	1.66442	0.53691	2	0.201867	6.51183	1
mexicana	Hot	F0-102	34	112	31	4	6.80276	2.19444	3	0.406267	13.1054	1
mexicana	Hot	F0-102	38	112	31	3	6.94338	2.2398	4	0.2768	8.92903	1
mexicana	Hot	F0-102	28	112	31	2	4.10994	1.32579	5	0.2396	7.72903	1
mexicana	Cold	F0-102	22	113	26	5	0.294256	0.113175	1	NA	NA	1
mexicana	Cold	F0-102	18	113	26	1	0.0260069	0.0100027	2	NA	NA	1
mexicana	Cold	F0-102	34	113	26	4	2.10222	0.808546	3	NA	NA	1
mexicana	Cold	F0-102	38	113	26	3	0.318678	0.122568	4	NA	NA	1
mexicana	Cold	F0-102	28	113	26	2	0.916172	0.352374	5	NA	NA	1
mexicana	Cold	F0-102	22	114	38	5	0.0275669	0.00725445	1	0.358267	9.42807	0
mexicana	Cold	F0-102	18	114	38	1	0.156964	0.0413063	2	0.191333	5.03509	0
mexicana	Cold	F0-102	34	114	38	4	0.0330149	0.00868813	3	0.2228	5.86316	0
mexicana	Cold	F0-102	38	114	38	3	0.186411	0.0490555	4	NA	NA	0
mexicana	Cold	F0-102	28	114	38	2	3.13317	0.824518	5	0.236133	6.21404	0
mexicana	Cold	F0-102	22	115	33	5	2.70484	0.819648	1	0.350533	10.6222	0
mexicana	Cold	F0-102	18	115	33	1	5.11043	1.54862	2	0.262	7.93939	0
mexicana	Cold	F0-102	34	115	33	4	6.87351	2.08288	3	0.383067	11.6081	0
mexicana	Cold	F0-102	38	115	33	3	2.67068	0.809297	4	0.264667	8.0202	0
mexicana	Cold	F0-102	28	115	33	2	4.97652	1.50804	5	0.3224	9.7697	0
mexicana	Cold	F0-102	22	116	35	5	3.93125	1.12321	1	0.303733	8.6781	0
mexicana	Cold	F0-102	18	116	35	1	6.19569	1.7702	2	0.215733	6.16381	0
mexicana	Cold	F0-102	34	116	35	4	1.20418	0.344051	3	0.322533	9.21524	0
mexicana	Cold	F0-102	38	116	35	3	4.23156	1.20902	4	0.235333	6.72381	0
mexicana	Cold	F0-102	28	116	35	2	1.08339	0.30954	5	0.313067	8.94476	0
mexicana	Hot	F0-106	22	117	46	5	1.74574	0.379509	1	0.268	5.82609	1
mexicana	Hot	F0-106	18	117	46	1	0.471777	0.10256	2	0.228533	4.96812	1
mexicana	Hot	F0-106	34	117	46	4	4.07412	0.885678	3	0.359333	7.81159	1
mexicana	Hot	F0-106	38	117	46	3	3.28908	0.715017	4	0.274133	5.95942	1
mexicana	Hot	F0-106	28	117	46	2	1.36758	0.2973	5	0.3488	7.58261	1
mexicana	Hot	F0-106	22	118	42	5	0.0607009	0.0144526	1	0.284667	6.77778	0
mexicana	Hot	F0-106	18	118	42	1	0.0831907	0.0198073	2	0.261333	6.22222	0
mexicana	Hot	F0-106	34	118	42	4	0.0307903	0.00733102	3	0.359733	8.56508	0
mexicana	Hot	F0-106	38	118	42	3	3.08916	0.735514	4	0.311867	7.4254	0
mexicana	Hot	F0-106	28	118	42	2	1.59193	0.379031	5	0.361867	8.61587	0
mexicana	Hot	F0-106	22	119	42	5	2.5358	0.603762	1	NA	NA	0
mexicana	Hot	F0-106	18	119	42	1	0.0650276	0.0154828	2	0.2604	6.2	0
mexicana	Hot	F0-106	34	119	42	4	1.61429	0.384355	3	0.351467	8.36825	0
mexicana	Hot	F0-106	38	119	42	3	3.9097	0.930881	4	0.329067	7.83492	0
mexicana	Hot	F0-106	28	119	42	2	0.487512	0.116074	5	0.352933	8.40317	0
mexicana	Hot	F0-106	22	120	34	5	3.92043	1.15307	1	0.317333	9.33333	1
mexicana	Hot	F0-106	18	120	34	1	0.539741	0.158747	2	0.189333	5.56863	1
mexicana	Hot	F0-106	34	120	34	4	7.48584	2.20172	3	0.413733	12.1686	1
mexicana	Hot	F0-106	38	120	34	3	5.53696	1.62852	4	0.149333	4.39216	1
mexicana	Hot	F0-106	28	120	34	2	4.4193	1.29979	5	NA	NA	1
mexicana	Cold	F0-106	22	121	30	5	0.637659	0.212553	1	0.263733	8.79111	1
mexicana	Cold	F0-106	18	121	30	1	0.0957069	0.0319023	2	0.2168	7.22667	1
mexicana	Cold	F0-106	34	121	30	4	3.90885	1.30295	3	0.3508	11.6933	1
mexicana	Cold	F0-106	38	121	30	3	0.722977	0.240992	4	0.1924	6.41333	1
mexicana	Cold	F0-106	28	121	30	2	0.263152	0.0877173	5	0.292667	9.75556	1
mexicana	Cold	F0-106	22	122	32	5	1.32732	0.414787	1	0.237067	7.40833	0
mexicana	Cold	F0-106	18	122	32	1	0.542682	0.169588	2	0.19	5.9375	0
mexicana	Cold	F0-106	34	122	32	4	1.0523	0.328844	3	0.352133	11.0042	0
mexicana	Cold	F0-106	38	122	32	3	2.17192	0.678725	4	0.237333	7.41667	0
mexicana	Cold	F0-106	28	122	32	2	2.12882	0.665256	5	0.303733	9.49167	0
mexicana	Cold	F0-106	22	123	36	5	3.07765	0.854903	1	0.108	3	0
mexicana	Cold	F0-106	18	123	36	1	3.66868	1.01908	2	0.196533	5.45926	0
mexicana	Cold	F0-106	34	123	36	4	2.88998	0.802772	3	0.2668	7.41111	0
mexicana	Cold	F0-106	38	123	36	3	0.901883	0.250523	4	0.216267	6.00741	0
mexicana	Cold	F0-106	28	123	36	2	4.55516	1.26532	5	0.3248	9.02222	0
mexicana	Cold	F0-106	22	124	32	5	0.131729	0.0411653	1	0.2656	8.3	0
mexicana	Cold	F0-106	18	124	32	1	0.785263	0.245395	2	0.2608	8.15	0
mexicana	Cold	F0-106	34	124	32	4	0.902431	0.28201	3	0.380533	11.8917	0
mexicana	Cold	F0-106	38	124	32	3	0.466836	0.145886	4	0.264533	8.26667	0
mexicana	Cold	F0-106	28	124	32	2	1.03894	0.324669	5	0.354267	11.0708	0
mexicana	Hot	F0-106	22	125	46	1	0.0931129	0.0202419	1	0.292267	6.35362	0
mexicana	Hot	F0-106	18	125	46	4	0.019447	0.00422761	2	0.268133	5.82899	0
mexicana	Hot	F0-106	34	125	46	2	2.46791	0.536502	3	0.339867	7.38841	0
mexicana	Hot	F0-106	28	125	46	5	2.88015	0.62612	4	0.3652	7.93913	0
mexicana	Hot	F0-106	38	125	46	3	1.02003	0.221746	5	0.384667	8.36232	0
mexicana	Hot	F0-106	22	126	48	1	4.10989	0.856227	1	0.342133	7.12778	0
mexicana	Hot	F0-106	18	126	48	4	2.62362	0.546588	2	0.283333	5.90278	0
mexicana	Hot	F0-106	34	126	48	2	2.7288	0.5685	3	0.379867	7.91389	0
mexicana	Hot	F0-106	28	126	48	5	3.37114	0.702321	4	0.3856	8.03333	0
mexicana	Hot	F0-106	38	126	48	3	0.235063	0.0489715	5	0.364933	7.60278	0
mexicana	Hot	F0-106	22	127	44	1	2.1128	0.480182	1	0.323467	7.35152	0
mexicana	Hot	F0-106	18	127	44	4	1.78069	0.404702	2	0.265333	6.0303	0
mexicana	Hot	F0-106	34	127	44	2	2.02221	0.459593	3	0.363067	8.25152	0
mexicana	Hot	F0-106	28	127	44	5	2.21955	0.504443	4	0.357467	8.12424	0
mexicana	Hot	F0-106	38	127	44	3	1.00412	0.228209	5	0.3904	8.87273	0
mexicana	Hot	F0-106	22	128	50	1	3.36524	0.673048	1	0.357467	7.14933	0
mexicana	Hot	F0-106	18	128	50	4	1.54199	0.308398	2	0.3024	6.048	0
mexicana	Hot	F0-106	34	128	50	2	0.0465006	0.00930012	3	0.373867	7.47733	0
mexicana	Hot	F0-106	28	128	50	5	4.50067	0.900134	4	0.394267	7.88533	0
mexicana	Hot	F0-106	38	128	50	3	0.0362986	0.00725972	5	0.3936	7.872	0
mexicana	Cold	F0-106	22	129	41	1	3.09121	0.753954	1	0.331467	8.08455	0
mexicana	Cold	F0-106	18	129	41	4	0.870995	0.212438	2	0.295867	7.21626	0
mexicana	Cold	F0-106	34	129	41	2	3.631	0.88561	3	0.4056	9.89268	0
mexicana	Cold	F0-106	28	129	41	5	0.894463	0.218162	4	0.345733	8.43252	0
mexicana	Cold	F0-106	38	129	41	3	2.1067	0.513829	5	0.328267	8.0065	0
mexicana	Cold	F0-106	22	130	38	1	3.17191	0.834713	1	0.272	7.15789	0
mexicana	Cold	F0-106	18	130	38	4	1.92899	0.507629	2	0.261867	6.89123	0
mexicana	Cold	F0-106	34	130	38	2	0.030409	0.00800237	3	0.270533	7.1193	0
mexicana	Cold	F0-106	28	130	38	5	0.028192	0.00741895	4	0.3856	10.1474	0
mexicana	Cold	F0-106	38	130	38	3	0.209866	0.0552279	5	0.3016	7.93684	0
mexicana	Cold	F0-106	22	131	37	1	1.21368	0.328022	1	0.302	8.16216	0
mexicana	Cold	F0-106	18	131	37	4	0.58615	0.158419	2	0.2556	6.90811	0
mexicana	Cold	F0-106	34	131	37	2	0.0508997	0.0137567	3	0.272667	7.36937	0
mexicana	Cold	F0-106	28	131	37	5	0.0853256	0.023061	4	0.360267	9.73694	0
mexicana	Cold	F0-106	38	131	37	3	0.125897	0.0340262	5	0.355733	9.61441	0
mexicana	Cold	F0-106	22	132	38	1	0.853924	0.224717	1	0.2684	7.06316	0
mexicana	Cold	F0-106	18	132	38	4	0.197414	0.0519511	2	0.268533	7.06667	0
mexicana	Cold	F0-106	34	132	38	2	0.998255	0.262699	3	0.3544	9.32632	0
mexicana	Cold	F0-106	28	132	38	5	0.0805503	0.0211974	4	0.358667	9.4386	0
mexicana	Cold	F0-106	38	132	38	3	0.0415132	0.0109245	5	0.324533	8.54035	0
mexicana	Hot	F0-116	38	133	40	3	0.0740865	0.0185216	5	0.388533	9.71333	0
mexicana	Hot	F0-116	22	133	40	1	0.735899	0.183975	1	0.299867	7.49667	0
mexicana	Hot	F0-116	18	133	40	4	2.11726	0.529315	2	0.227333	5.68333	0
mexicana	Hot	F0-116	34	133	40	2	4.49402	1.1235	3	0.3844	9.61	0
mexicana	Hot	F0-116	28	133	40	5	4.21788	1.05447	4	0.345867	8.64667	0
mexicana	Hot	F0-116	38	134	41	3	5.38084	1.3124	5	0.3396	8.28293	0
mexicana	Hot	F0-116	22	134	41	1	6.73298	1.64219	1	0.269867	6.58211	0
mexicana	Hot	F0-116	18	134	41	4	4.16122	1.01493	2	0.228667	5.57724	0
mexicana	Hot	F0-116	34	134	41	2	6.2306	1.51966	3	0.427333	10.4228	0
mexicana	Hot	F0-116	28	134	41	5	4.21667	1.02846	4	0.318267	7.7626	0
mexicana	Hot	F0-116	38	135	41	3	0.131212	0.0320029	5	0.354667	8.65041	0
mexicana	Hot	F0-116	22	135	41	1	3.63633	0.88691	1	0.311467	7.59675	0
mexicana	Hot	F0-116	18	135	41	4	0.522961	0.127551	2	0.2784	6.79024	0
mexicana	Hot	F0-116	34	135	41	2	0.0261338	0.0063741	3	0.421333	10.2764	0
mexicana	Hot	F0-116	28	135	41	5	0.748542	0.182571	4	0.3148	7.67805	0
mexicana	Hot	F0-116	38	136	46	3	3.3582	0.730043	5	0.339867	7.38841	0
mexicana	Hot	F0-116	22	136	46	1	3.6396	0.791217	1	0.309067	6.71884	0
mexicana	Hot	F0-116	18	136	46	4	2.36551	0.514241	2	0.262933	5.71594	0
mexicana	Hot	F0-116	34	136	46	2	1.89867	0.412754	3	0.3868	8.4087	0
mexicana	Hot	F0-116	28	136	46	5	2.2872	0.497217	4	0.3352	7.28696	0
mexicana	Cold	F0-116	22	137	32	1	3.21341	1.00419	1	0.3228	10.0875	0
mexicana	Cold	F0-116	18	137	32	4	4.17708	1.30534	2	0.275467	8.60833	0
mexicana	Cold	F0-116	34	137	32	2	3.79152	1.18485	3	0.4232	13.225	0
mexicana	Cold	F0-116	28	137	32	5	1.96353	0.613603	4	0.3536	11.05	0
mexicana	Cold	F0-116	38	137	32	3	4.09378	1.27931	5	0.355333	11.1042	0
mexicana	Cold	F0-116	22	138	37	1	2.48675	0.672095	1	0.345733	9.34414	0
mexicana	Cold	F0-116	18	138	37	4	0.719829	0.194548	2	0.238133	6.43604	0
mexicana	Cold	F0-116	34	138	37	2	4.4514	1.20308	3	0.532	14.3784	0
mexicana	Cold	F0-116	28	138	37	5	2.76855	0.748257	4	0.486667	13.1532	0
mexicana	Cold	F0-116	38	138	37	3	0.808421	0.218492	5	0.376133	10.1658	0
mexicana	Cold	F0-116	22	139	36	1	3.49718	0.971439	1	0.308533	8.57037	0
mexicana	Cold	F0-116	18	139	36	4	2.91217	0.808936	2	0.27	7.5	0
mexicana	Cold	F0-116	34	139	36	2	6.26386	1.73996	3	0.4344	12.0667	0
mexicana	Cold	F0-116	28	139	36	5	1.07059	0.297386	4	0.411733	11.437	0
mexicana	Cold	F0-116	38	139	36	3	4.0705	1.13069	5	0.387067	10.7519	0
mexicana	Cold	F0-116	22	140	35	1	3.88721	1.11063	1	0.296	8.45714	0
mexicana	Cold	F0-116	18	140	35	4	4.24786	1.21367	2	0.2	5.71429	0
mexicana	Cold	F0-116	34	140	35	2	2.29569	0.655911	3	0.3772	10.7771	0
mexicana	Cold	F0-116	28	140	35	5	2.75027	0.785791	4	0.3188	9.10857	0
mexicana	Cold	F0-116	38	140	35	3	1.38522	0.395777	5	0.324667	9.27619	0
mexicana	Hot	F0-116	22	141	41	1	2.38195	0.580963	1	0.264	6.43902	0
mexicana	Hot	F0-116	18	141	41	4	5.2105	1.27085	2	0.222	5.41463	0
mexicana	Hot	F0-116	34	141	41	2	2.97947	0.7267	3	0.3452	8.41951	0
mexicana	Hot	F0-116	28	141	41	5	3.9267	0.957732	4	0.327867	7.99675	0
mexicana	Hot	F0-116	38	141	41	3	5.36394	1.30828	5	0.307733	7.50569	0
mexicana	Hot	F0-116	22	142	41	1	3.62013	0.882959	1	0.2768	6.75122	0
mexicana	Hot	F0-116	18	142	41	4	4.90961	1.19747	2	0.261067	6.36748	0
mexicana	Hot	F0-116	34	142	41	2	3.79904	0.926595	3	0.407467	9.93821	0
mexicana	Hot	F0-116	28	142	41	5	5.04153	1.22964	4	0.382933	9.33984	0
mexicana	Hot	F0-116	38	142	41	3	2.65367	0.647237	5	0.352933	8.60813	0
mexicana	Hot	F0-116	22	143	31	1	3.38044	1.09046	1	0.264	8.51613	1
mexicana	Hot	F0-116	18	143	31	4	2.88898	0.931929	2	0.270933	8.73978	1
mexicana	Hot	F0-116	34	143	31	2	4.63484	1.49511	3	0.448267	14.4602	1
mexicana	Hot	F0-116	28	143	31	5	3.76349	1.21403	4	0.260667	8.4086	1
mexicana	Hot	F0-116	38	143	31	3	2.82659	0.911803	5	0.359333	11.5914	1
mexicana	Hot	F0-116	22	144	46	1	3.26628	0.710061	1	0.286133	6.22029	0
mexicana	Hot	F0-116	18	144	46	4	0.0350714	0.00762422	2	0.2344	5.09565	0
mexicana	Hot	F0-116	34	144	46	2	2.64104	0.574139	3	0.341467	7.42319	0
mexicana	Hot	F0-116	28	144	46	5	1.31957	0.286863	4	0.318133	6.91594	0
mexicana	Hot	F0-116	38	144	46	3	1.85743	0.403789	5	0.3108	6.75652	0
mexicana	Cold	F0-116	22	145	35	1	2.35522	0.67292	1	0.2868	8.19429	1
mexicana	Cold	F0-116	18	145	35	4	4.21595	1.20456	2	0.259333	7.40952	1
mexicana	Cold	F0-116	34	145	35	2	3.76734	1.07638	3	0.320533	9.1581	1
mexicana	Cold	F0-116	28	145	35	5	0.89653	0.256151	4	0.3084	8.81143	1
mexicana	Cold	F0-116	38	145	35	3	0.741673	0.211907	5	0.2732	7.80571	1
mexicana	Cold	F0-116	22	146	37	1	4.44691	1.20187	1	0.326133	8.81441	0
mexicana	Cold	F0-116	18	146	37	4	5.38807	1.45624	2	0.265467	7.17477	0
mexicana	Cold	F0-116	34	146	37	2	6.49673	1.75587	3	0.4296	11.6108	0
mexicana	Cold	F0-116	28	146	37	5	4.74824	1.28331	4	0.432933	11.7009	0
mexicana	Cold	F0-116	38	146	37	3	4.41479	1.19319	5	0.497867	13.4559	0
mexicana	Cold	F0-116	22	147	32	1	5.90626	1.84571	1	0.319733	9.99167	1
mexicana	Cold	F0-116	18	147	32	4	4.36742	1.36482	2	0.2444	7.6375	1
mexicana	Cold	F0-116	34	147	32	2	5.28036	1.65011	3	0.436133	13.6292	1
mexicana	Cold	F0-116	28	147	32	5	3.54901	1.10907	4	0.3916	12.2375	1
mexicana	Cold	F0-116	38	147	32	3	2.62939	0.821684	5	0.169333	5.29167	1
mexicana	Cold	F0-116	22	148	32	1	2.72992	0.8531	1	0.2604	8.1375	1
mexicana	Cold	F0-116	18	148	32	4	0.915435	0.286073	2	0.248533	7.76667	1
mexicana	Cold	F0-116	34	148	32	2	3.59883	1.12463	3	0.345867	10.8083	1
mexicana	Cold	F0-116	28	148	32	5	0.871521	0.27235	4	0.395867	12.3708	1
mexicana	Cold	F0-116	38	148	32	3	0.534981	0.167182	5	0.2464	7.7	1
mexicana	Hot	F0-116	38	149	38	5	1.17149	0.308287	1	0.395333	10.4035	0
mexicana	Hot	F0-116	34	149	38	3	3.47721	0.915055	2	0.434533	11.4351	0
mexicana	Hot	F0-116	22	149	38	4	1.84153	0.484613	3	0.306133	8.05614	0
mexicana	Hot	F0-116	28	149	38	1	3.52197	0.926834	4	0.3432	9.03158	0
mexicana	Hot	F0-116	18	149	38	2	2.62729	0.691392	5	0.207867	5.47018	0
mexicana	Hot	F0-116	38	150	25	5	2.16574	0.866296	1	0.230533	9.22133	0
mexicana	Hot	F0-116	34	150	25	3	2.68666	1.07466	2	0.2108	8.432	0
mexicana	Hot	F0-116	22	150	25	4	0.803216	0.321286	3	0.185333	7.41333	0
mexicana	Hot	F0-116	28	150	25	1	2.3289	0.93156	4	0.2	8	0
mexicana	Hot	F0-116	18	150	25	2	2.38718	0.954872	5	0.142667	5.70667	0
mexicana	Hot	F0-116	38	151	42	5	2.09175	0.498036	1	0.4028	9.59048	0
mexicana	Hot	F0-116	34	151	42	3	3.7727	0.898262	2	0.386267	9.19683	0
mexicana	Hot	F0-116	22	151	42	4	4.55186	1.08378	3	0.276667	6.5873	0
mexicana	Hot	F0-116	28	151	42	1	3.18817	0.759088	4	0.4464	10.6286	0
mexicana	Hot	F0-116	18	151	42	2	4.26573	1.01565	5	0.2624	6.24762	0
mexicana	Hot	F0-116	38	152	30	5	3.58327	1.19442	1	0.306533	10.2178	0
mexicana	Hot	F0-116	34	152	30	3	3.57234	1.19078	2	0.3112	10.3733	0
mexicana	Hot	F0-116	22	152	30	4	3.54695	1.18232	3	0.269867	8.99556	0
mexicana	Hot	F0-116	28	152	30	1	2.45796	0.81932	4	0.350267	11.6756	0
mexicana	Hot	F0-116	18	152	30	2	2.99107	0.997023	5	0.208133	6.93778	0
mexicana	Cold	F0-116	38	153	42	5	1.28356	0.30561	1	0.3728	8.87619	0
mexicana	Cold	F0-116	34	153	42	3	0.437041	0.104057	2	0.394	9.38095	0
mexicana	Cold	F0-116	22	153	42	4	0.185421	0.0441479	3	0.1568	3.73333	0
mexicana	Cold	F0-116	28	153	42	1	0.338604	0.08062	4	0.412	9.80952	0
mexicana	Cold	F0-116	18	153	42	2	0.638295	0.151975	5	0.270267	6.43492	0
mexicana	Cold	F0-116	38	154	29	5	3.49363	1.2047	1	0.358533	12.3632	1
mexicana	Cold	F0-116	34	154	29	3	5.50264	1.89746	2	0.3852	13.2828	1
mexicana	Cold	F0-116	22	154	29	4	3.59635	1.24012	3	0.270133	9.31494	1
mexicana	Cold	F0-116	28	154	29	1	3.59908	1.24106	4	0.358133	12.3494	1
mexicana	Cold	F0-116	18	154	29	2	3.00677	1.03682	5	0.2572	8.86897	1
mexicana	Cold	F0-116	38	155	41	5	5.12925	1.25104	1	0.315067	7.68455	0
mexicana	Cold	F0-116	34	155	41	3	2.95054	0.719644	2	0.3876	9.45366	0
mexicana	Cold	F0-116	22	155	41	4	1.20889	0.294851	3	0.2924	7.13171	0
mexicana	Cold	F0-116	28	155	41	1	3.51093	0.856324	4	0.319867	7.80163	0
mexicana	Cold	F0-116	18	155	41	2	1.80659	0.440632	5	0.189467	4.62114	0
mexicana	Hot	F0-109	38	158	33	5	3.69786	1.12056	1	0.264667	8.0202	1
mexicana	Hot	F0-109	34	158	33	3	4.32406	1.31032	2	0.347067	10.5172	1
mexicana	Hot	F0-109	22	158	33	4	4.31641	1.308	3	0.235733	7.14343	1
mexicana	Hot	F0-109	28	158	33	1	4.21106	1.27608	4	0.276133	8.36768	1
mexicana	Hot	F0-109	18	158	33	2	3.48577	1.05629	5	0.184533	5.59192	1
mexicana	Hot	F0-109	38	159	33	5	3.01395	0.913318	1	0.2612	7.91515	0
mexicana	Hot	F0-109	34	159	33	3	4.5683	1.38433	2	0.277867	8.4202	0
mexicana	Hot	F0-109	22	159	33	4	2.87323	0.870676	3	0.2528	7.66061	0
mexicana	Hot	F0-109	28	159	33	1	3.71838	1.12678	4	0.265333	8.0404	0
mexicana	Hot	F0-109	18	159	33	2	2.0313	0.615545	5	0.171733	5.20404	0
mexicana	Cold	F0-109	38	161	30	5	1.05199	0.350663	1	0.3784	12.6133	1
mexicana	Cold	F0-109	34	161	30	3	0.205199	0.0683997	2	0.318533	10.6178	1
mexicana	Cold	F0-109	22	161	30	4	0.269001	0.089667	3	0.411733	13.7244	1
mexicana	Cold	F0-109	28	161	30	1	0.180564	0.060188	4	0.357067	11.9022	1
mexicana	Cold	F0-109	18	161	30	2	0.0543768	0.0181256	5	0.2516	8.38667	1
mexicana	Cold	F0-109	38	162	35	5	0.926504	0.264715	1	0.326	9.31429	0
mexicana	Cold	F0-109	34	162	35	3	1.83553	0.524437	2	0.311733	8.90667	0
mexicana	Cold	F0-109	22	162	35	4	0.383509	0.109574	3	0.292667	8.3619	0
mexicana	Cold	F0-109	28	162	35	1	0.699394	0.199827	4	0.370533	10.5867	0
mexicana	Cold	F0-109	18	162	35	2	0.0455181	0.0130052	5	0.1944	5.55429	0
mexicana	Cold	F0-109	38	163	37	5	2.23253	0.603386	1	0.338533	9.14955	0
mexicana	Cold	F0-109	34	163	37	3	3.08086	0.832665	2	0.3524	9.52432	0
mexicana	Cold	F0-109	22	163	37	4	2.56101	0.692165	3	0.3076	8.31351	0
mexicana	Cold	F0-109	28	163	37	1	3.64717	0.985722	4	0.4468	12.0757	0
mexicana	Cold	F0-109	18	163	37	2	1.99089	0.538078	5	0.281733	7.61441	0
mexicana	Cold	F0-109	38	164	38	5	4.63951	1.22092	1	0.352267	9.27018	0
mexicana	Cold	F0-109	34	164	38	3	4.83638	1.27273	2	0.3576	9.41053	0
mexicana	Cold	F0-109	22	164	38	4	0.349289	0.0919182	3	0.444133	11.6877	0
mexicana	Cold	F0-109	28	164	38	1	1.94398	0.511574	4	0.341867	8.99649	0
mexicana	Cold	F0-109	18	164	38	2	0.452538	0.119089	5	0.238267	6.27018	0
mexicana	Hot	F0-112	38	165	33	5	4.3188	1.30873	1	NA	NA	0
mexicana	Hot	F0-112	34	165	33	3	3.73139	1.13072	2	0.222133	6.73131	0
mexicana	Hot	F0-112	22	165	33	4	3.59626	1.08978	3	0.182667	5.53535	0
mexicana	Hot	F0-112	28	165	33	1	1.3731	0.416091	4	0.204133	6.18586	0
mexicana	Hot	F0-112	18	165	33	2	1.27462	0.386248	5	0.1144	3.46667	0
mexicana	Hot	F0-112	38	166	42	5	0.899716	0.214218	1	0.362667	8.63492	0
mexicana	Hot	F0-112	34	166	42	3	0.0235751	0.00561312	2	0.524267	12.4825	0
mexicana	Hot	F0-112	22	166	42	4	0.182296	0.0434038	3	0.338133	8.05079	0
mexicana	Hot	F0-112	28	166	42	1	0.212831	0.050674	4	0.402667	9.5873	0
mexicana	Hot	F0-112	18	166	42	2	0.317165	0.0755155	5	0.264133	6.28889	0
mexicana	Hot	F0-112	38	167	38	5	3.51499	0.924997	1	0.301867	7.94386	0
mexicana	Hot	F0-112	34	167	38	3	3.77616	0.993726	2	0.369867	9.73333	0
mexicana	Hot	F0-112	22	167	38	4	2.11945	0.55775	3	0.268933	7.07719	0
mexicana	Hot	F0-112	28	167	38	1	2.45983	0.647324	4	0.402667	10.5965	0
mexicana	Hot	F0-112	18	167	38	2	0.042814	0.0112668	5	0.242267	6.37544	0
mexicana	Hot	F0-112	38	168	34	5	0.0321654	0.00946041	1	0.293467	8.63137	0
mexicana	Hot	F0-112	34	168	34	3	1.45834	0.428924	2	0.3264	9.6	0
mexicana	Hot	F0-112	22	168	34	4	0.966474	0.284257	3	0.271733	7.99216	0
mexicana	Hot	F0-112	28	168	34	1	0.0465943	0.0137042	4	0.294933	8.67451	0
mexicana	Hot	F0-112	18	168	34	2	0.114795	0.0337632	5	0.2108	6.2	0
mexicana	Cold	F0-112	38	169	26	5	6.13724	2.36048	1	0.164	6.30769	0
mexicana	Cold	F0-112	34	169	26	3	2.9343	1.12858	2	0.367867	14.1487	0
mexicana	Cold	F0-112	22	169	26	4	1.76534	0.678977	3	0.4244	16.3231	0
mexicana	Cold	F0-112	28	169	26	1	6.2357	2.39835	4	0.4296	16.5231	0
mexicana	Cold	F0-112	18	169	26	2	4.47414	1.72082	5	0.273067	10.5026	0
mexicana	Cold	F0-112	38	170	27	5	0.0561848	0.0208092	1	0.324533	12.0198	1
mexicana	Cold	F0-112	34	170	27	3	0.0689337	0.025531	2	0.3164	11.7185	1
mexicana	Cold	F0-112	22	170	27	4	0.0887184	0.0328587	3	0.3232	11.9704	1
mexicana	Cold	F0-112	28	170	27	1	0.0250074	0.009262	4	0.319467	11.8321	1
mexicana	Cold	F0-112	18	170	27	2	0.0880288	0.0326033	5	0.174133	6.44938	1
mexicana	Cold	F0-112	38	171	29	5	4.31329	1.48734	1	0.349067	12.0368	0
mexicana	Cold	F0-112	34	171	29	3	2.37369	0.818514	2	0.4644	16.0138	0
mexicana	Cold	F0-112	22	171	29	4	1.20187	0.414438	3	0.378667	13.0575	0
mexicana	Cold	F0-112	28	171	29	1	4.0791	1.40659	4	0.390133	13.4529	0
mexicana	Cold	F0-112	18	171	29	2	3.12123	1.07629	5	0.266	9.17241	0
mexicana	Cold	F0-112	38	172	25	5	0.076505	0.030602	1	0.297733	11.9093	1
mexicana	Cold	F0-112	34	172	25	3	3.16484	1.26594	2	0.481733	19.2693	1
mexicana	Cold	F0-112	22	172	25	4	1.36283	0.545132	3	0.255467	10.2187	1
mexicana	Cold	F0-112	28	172	25	1	1.68083	0.672332	4	0.3016	12.064	1
mexicana	Cold	F0-112	18	172	25	2	0.0704548	0.0281819	5	0.207733	8.30933	1

## Sheet: Ucrit breadth & mode
Dev.temp	Mother	Sex	Fish.ID	Species	Mode	Breadth
Hot	F0-8	0	1	formosa	35.4925	21.599
Hot	F0-8	0	2	formosa	32.3495	15.6519
Hot	F0-8	0	3	formosa	30.7255	16.6862
Hot	F0-8	0	4	formosa	30.1566	13.8512
Cold	F0-8	0	5	formosa	33.3207	21.7763
Cold	F0-8	0	6	formosa	31.1617	15.9988
Cold	F0-8	0	7	formosa	31.4855	17.2476
Cold	F0-8	0	8	formosa	30.7925	15.3221
Cold	F0-8	0	9	formosa	32.0109	18.4796
Cold	F0-8	0	10	formosa
Cold	F0-8	0	11	formosa	30.1482	15.6933
Cold	F0-8	0	12	formosa	30.0645	14.4174
Hot	F0-8	0	13	formosa	30.4114	15.5142
Hot	F0-8	0	14	formosa	30.5369	16.1319
Hot	F0-8	0	15	formosa	30.0918	16.5629
Hot	F0-2	0	17	formosa	39.7782	25.1141
Hot	F0-2	0	18	formosa	14.109
Hot	F0-2	0	19	formosa	33.7181	24.3068
Hot	F0-2	0	20	formosa	37.4247	28.3184
Cold	F0-2	0	21	formosa	36.5826	27.156
Cold	F0-2	0	22	formosa
Cold	F0-2	0	23	formosa	33.733	20.5751
Cold	F0-2	0	24	formosa	31.247	17.1239
Cold	F0-2	0	25	formosa	33.9604	18.7991
Cold	F0-2	0	26	formosa	33.0222	16.0084
Cold	F0-2	0	27	formosa	32.3668	17.6399
Cold	F0-2	0	28	formosa	29.7456	15.8625
Hot	F0-2	0	29	formosa	43.0727	29.0386
Hot	F0-2	0	30	formosa	32.7411	18.8373
Hot	F0-2	0	31	formosa	31.6624	17.5176
Hot	F0-2	0	32	formosa	31.358	17.3531
Hot	F0-9	0	33	formosa	33.9291	22.2049
Hot	F0-9	0	34	formosa	34.3181	18.1273
Hot	F0-9	0	35	formosa	35.5145	18.5926
Hot	F0-9	0	36	formosa	35.5047	24.0761
Cold	F0-9	0	37	formosa	33.6124	20.286
Cold	F0-9	0	38	formosa	33.0929	21.8648
Cold	F0-9	0	39	formosa	34.0517	20.1846
Cold	F0-9	0	40	formosa
Cold	F0-9	0	41	formosa	35.4126	22.7996
Cold	F0-9	0	42	formosa	31.0127	16.5932
Cold	F0-9	0	43	formosa	34.2214	19.8363
Cold	F0-9	0	44	formosa	29.7688	14.1088
Hot	F0-9	0	45	formosa	31.5126	16.0294
Hot	F0-9	0	46	formosa	29.7727	14.1971
Hot	F0-9	0	47	formosa	38.5642	26.8898
Hot	F0-9	0	48	formosa	32.9184	18.6047
Hot	F0-3	0	49	formosa	33.9443	20.136
Hot	F0-3	0	50	formosa	46.979	37.3512
Hot	F0-3	0	51	formosa	34.3437	19.7805
Hot	F0-3	0	52	formosa	29.8206	13.7172
Cold	F0-3	0	53	formosa	32.8571	18.3726
Cold	F0-3	0	54	formosa	31.5766	16.6416
Cold	F0-3	0	55	formosa	33.8105	21.6891
Cold	F0-3	0	56	formosa	30.6869	16.5332
Hot	F0-9	0	61	formosa	30.4283	14.0265
Hot	F0-9	0	62	formosa	29.7747	14.0787
Hot	F0-9	0	63	formosa	33.0341	16.0711
Hot	F0-2	1	101	mexicana	31.7711	22.9948
Hot	F0-2	1	102	mexicana	27.7174	18.2643
Hot	F0-2	1	103	mexicana	33.059	24.7831
Hot	F0-2	1	104	mexicana	33.422	25.8232
Cold	F0-2	0	105	mexicana	28.4892	17.3909
Cold	F0-2	0	106	mexicana	32.3968	16.7152
Cold	F0-2	0	107	mexicana	31.5905	19.4475
Cold	F0-2	0	108	mexicana	28.6364	20.4843
Hot	F0-2	0	109	mexicana	33.839	24.4239
Hot	F0-2	0	110	mexicana	29.6709	19.5064
Hot	F0-2	1	111	mexicana	28.668	28.2354
Hot	F0-2	1	112	mexicana	37.3947	26.703
Cold	F0-2	1	113	mexicana
Cold	F0-2	0	114	mexicana	25.5522	13.2583
Cold	F0-2	0	115	mexicana	28.4536	18.0259
Cold	F0-2	0	116	mexicana	28.5446	16.1383
Hot	F0-6	1	117	mexicana	29.9103	17.0299
Hot	F0-6	0	118	mexicana	30.527	20.3192
Hot	F0-6	0	119	mexicana	30.9543	22.2332
Hot	F0-6	1	120	mexicana	28.108	11.1488
Cold	F0-6	1	121	mexicana	28.4662	15.342
Cold	F0-6	0	122	mexicana	30.114	16.0022
Cold	F0-6	0	123	mexicana	28.265	15.0015
Cold	F0-6	0	124	mexicana	29.4393	17.5779
Hot	F0-6	0	125	mexicana	37.7434	31.0178
Hot	F0-6	0	126	mexicana	31.1823	22.7526
Hot	F0-6	0	127	mexicana	36.9408	30.4921
Hot	F0-6	0	128	mexicana	32.5683	27.8827
Cold	F0-6	0	129	mexicana	30.8217	24.3848
Cold	F0-6	0	130	mexicana	29.0658	19.9521
Cold	F0-6	0	131	mexicana	32.9483	23.8048
Cold	F0-6	0	132	mexicana	31.9193	23.5709
Hot	F0-16	0	133	mexicana	37.1549	27.0005
Hot	F0-16	0	134	mexicana	34.966	23.4426
Hot	F0-16	0	135	mexicana	31.3684	20.3626
Hot	F0-16	0	136	mexicana	32.99	25.2478
Cold	F0-16	0	137	mexicana	32.7689	23.9846
Cold	F0-16	0	138	mexicana	30.4519	14.7433
Cold	F0-16	0	139	mexicana	32.5138	20.7254
Cold	F0-16	0	140	mexicana	32.2838	19.6003
Hot	F0-16	0	141	mexicana	31.9379	20.7373
Hot	F0-16	0	142	mexicana	32.4985	21.1267
Hot	F0-16	1	143	mexicana	33.6962	22.3353
Hot	F0-16	0	144	mexicana	31.921	22.8273
Cold	F0-16	1	145	mexicana	29.3234	23.1731
Cold	F0-16	0	146	mexicana	40.9711	29.5572
Cold	F0-16	1	147	mexicana	27.9533	12.7512
Cold	F0-16	1	148	mexicana	28.6964	15.1138
Hot	F0-16	0	149	mexicana	35.9085	23.0792
Hot	F0-16	0	150	mexicana	39.3775	31.9573
Hot	F0-16	0	151	mexicana	32.8009	20.5311
Hot	F0-16	0	152	mexicana	30.8122	18.3619
Cold	F0-16	0	153	mexicana	30.8012	19.5825
Cold	F0-16	1	154	mexicana	35.0522	25.8879
Cold	F0-16	0	155	mexicana	31.7908	18.0803
Hot	F0-9	1	158	mexicana	32.0049	19.1427
Hot	F0-9	0	159	mexicana	31.3799	19.934
Cold	F0-9	1	160	mexicana	30.4754	23.8197
Cold	F0-9	0	162	mexicana	30.7122	17.2096
Cold	F0-9	0	163	mexicana	29.4772	17.5896
Cold	F0-9	0	164	mexicana	29.3819	19.5392
Hot	F0-12	0	165	mexicana	31.7901	18.2058
Hot	F0-12	0	166	mexicana	31.2789	17.571
Hot	F0-12	0	167	mexicana	29.9565	16.4466
Hot	F0-12	0	168	mexicana	32.0817	22.0603
Cold	F0-12	0	169	mexicana	26.8616	12.6226
Cold	F0-12	1	170	mexicana	31.2644	18.3121
Cold	F0-12	0	171	mexicana	30.2238	17.6913
Cold	F0-12	1	172	mexicana	32.6717	18.4144

## Sheet: meta-data
Variable name	Description
Species	mexicana (Atlantic) or formosa (Amazon)
Dev.temp	developmental temperature: Hot (28) or cold (22)
Mother	mother identity
Test.temp	acute test temperature (18, 22, 28, 34, 38)
Fish.ID	individual fish identity
Length	standard length of fish (mm)
Test.day.act	Observation day of unforced activity (1-5); acute test temperatures were randomly assigned to a particular day
Mean.velo	mean velocity of the fish during activity assay in cm/s
Mean.velo.BL	mean velocity of the fish during activity assay in body lengths/s (Mean.velo*10/Length)
Test.day.swim	Observation day of swimming flumes (1-5); acute test temperatures were randomly assigned to a particular day
Ucrit.m	Critical sustained swimming speed in m/s
Ucrit.BL	Critical sustained swimming speed in body lengths/s
Sex	0 = females, 1 = males (only females included in analysis)
Dev.temp	developmental temperature: Hot (28) or cold (22)
Mother	mother identity
Sex	0 = females, 1 = males (only females included in analysis)
Fish.ID	individual fish identity
Species	mexicana (Atlantic) or formosa (Amazon)
Mode	tempertaure at which maximum critical sustained swimming speed was achieved
Breadth	temperature range across which sustained swimming speed was at least 80% of maximum swimming speed
