# Supplementary material for: Two Locomotor Traits Show Different Patterns of Developmental Plasticity Between Closely Related Clonal and Sexual Fish
Source: Front Physiol. 2021 Oct 12;12:740604. doi: 10.3389/fphys.2021.740604 (PMC8546259; doi:10.3389/fphys.2021.740604)
Supplement: Supplementary file 3 [file Data_Sheet_2.ZIP]

Archive with 4 entries (4 files):
- DevoPlasticityMollies_210707.html
- DevoPlasticityMollies_210707.Rmd
- Laskowski et al_Front Physiol_activity and flume_DATA.csv
- Laskowski et al_Front Physiol_breadth and mode_DATA.csv
