# Supplementary material for: Two Locomotor Traits Show Different Patterns of Developmental Plasticity Between Closely Related Clonal and Sexual Fish
Source: Front Physiol. 2021 Oct 12;12:740604. doi: 10.3389/fphys.2021.740604 (PMC8546259; doi:10.3389/fphys.2021.740604)
Supplement: Supplementary file 3 [file Data_Sheet_2.ZIP › DevoPlasticityMollies_210707.Rmd]

---
title: "DevoPlasticityMollies_Final"
author: Kate Laskowski
date: July 7, 2021
output: html_document

---

"Clonal fish exhibit developmental plasticity in behavioral but not physiological traits"
Laskowski, Seebacher, Habedank, Meka & Bierbach

Here we test whether patterns of developmental plasticity in response to early life thermal environments
differ between two related traits (locomotor capacity & open field swimming) 
and whether these patterns differ between two related fish species:
the sexual Atlantic molly and the clonal Amazon molly

# DATA INPUT ----

```{r, message = F}
library(rmarkdown)
library(plyr)
library(dplyr)
library(ggplot2)
library(MCMCglmm)
library(gridExtra)
library(lme4)
library(nlme)
library(RLRsim)

setwd("C:/Users/katel/Dropbox/IGB work/Bierbach collaborations/Effects of temperature") # kate laptop

# read in data, remove males from mexicana and scale/center variables within each species
data <- read.csv("Laskowski et al_Frontiers_activity and flume_DATA.csv")
data.fem <- filter(data, Sex == 0)
data.fem <- group_by(data.fem, Species) %>% 
  mutate(Mean.velo.BL.scale = as.numeric(scale(Mean.velo.BL))) %>%
  mutate(Ucrit.BL.scale = as.numeric(scale(Ucrit.BL))) %>%
  mutate(Length.scale = as.numeric(scale(Length))) %>%
  mutate(Order.act = Test.day.act-3) %>%
  mutate(Order.swim = Test.day.swim-3) %>%
  mutate(Temp.cen = Test.temp-28)
```

# PRELIMN ANALYSIS - RANDOM STRUCTURE ----

First, we want to determine which random structure best fits our data so we will investigate the inclusion of random intercepts and slopes for individuals and/or mothers for each species and trait 

using exactRLRT() to get restricted likelihood ratio test for the different random effects


## > mexicana - activity 

```{r}
# ATLANTIC MOLLIES - VOLUNTARY ACTIVITY


data.mex <- filter(data.fem, Species == "mexicana")

# null model
mod0 <- gls(Mean.velo.BL.scale ~ Dev.temp*Temp.cen + Dev.temp*I(Temp.cen^2) + Length.scale +
              Order.act,
             data = data.mex, na.action = na.omit, method = "REML")

# individual only
mod1 <- lmer(Mean.velo.BL.scale ~ Dev.temp*Temp.cen + Dev.temp*I(Temp.cen^2) + Length.scale +
              Order.act + (1|Fish.ID),
             data = data.mex, na.action = na.omit, REML = T)

# mom & individual
mod2 <- lmer(Mean.velo.BL.scale ~ Dev.temp*Temp.cen + Dev.temp*I(Temp.cen^2) + Length.scale +
              Order.act + (1|Mother/Fish.ID),
             data = data.mex, na.action = na.omit, REML = T)

mod2.test <- lmer(Mean.velo.BL.scale ~ Dev.temp*Temp.cen + Dev.temp*I(Temp.cen^2) + Length.scale + Order.act +
                    (1|Mother),
             data = data.mex, na.action = na.omit, REML = T)

# individual slopes
mod3 <- lmer(Mean.velo.BL.scale ~ Dev.temp*Temp.cen + Dev.temp*I(Temp.cen^2) + Length.scale +
              Order.act + (1|Fish.ID) + (0+ Temp.cen|Fish.ID),
             data = data.mex, na.action = na.omit, REML = T)

mod3.test <- lmer(Mean.velo.BL.scale ~ Dev.temp*Temp.cen + Dev.temp*I(Temp.cen^2) + Length.scale + Order.act +
                    (0+ Temp.cen|Fish.ID),
                  data = data.mex, na.action = na.omit, REML = T)

# individual slopes and curves - (model fails to converge)
mod4 <- lmer(Mean.velo.BL.scale ~ Dev.temp*Temp.cen + Dev.temp*I(Temp.cen^2) + Length.scale +
              Order.act + (1|Fish.ID) + (0+ Temp.cen|Fish.ID) + (0 + I(Temp.cen^2)|Fish.ID),
             data = data.mex, na.action = na.omit, REML = T)

mod4.test <- lmer(Mean.velo.BL.scale ~ Dev.temp*Temp.cen + Dev.temp*I(Temp.cen^2) + Length.scale + Order.act +
                    (0 + I(Temp.cen^2)|Fish.ID),
             data = data.mex, na.action = na.omit, REML = T)

AIC(mod0)
AIC(mod1)
AIC(mod2)
AIC(mod3)
AIC(mod4)


# test for individual - highly significant
exactRLRT(mod1) 

# test for effect of mom - marginally significant
exactRLRT(mod2.test, mod2, mod1)

# test for addition of slopes - not significant
exactRLRT(mod3.test, mod3, mod1)

# test for addition of curves - not significant
exactRLRT(mod4.test, mod4, mod3)


```
It appears that the best model both by LRT and AIC (and the fact that the slope model failed dto converge) is the model that includes random intercepts for ID and mother (but not slopes)

## > mexicana - locomotor capacity

```{r}

# ATLANTIC MOLLIES - SWIMMING FLUMES

data.mex <- filter(data.fem, Species == "mexicana")

# null model 
mod0 <- gls(Ucrit.BL.scale  ~ Dev.temp*Temp.cen + Dev.temp*I(Temp.cen^2) + Length.scale + Order.act,
             data = data.mex, na.action = na.omit, method = "REML")

# individual only
mod1 <- lmer(Ucrit.BL.scale  ~ Dev.temp*Temp.cen + Dev.temp*I(Temp.cen^2) + Length.scale + Order.act + (1|Fish.ID), 
             data = data.mex, na.action = na.omit, REML = T)

# mom & individual
mod2 <- lmer(Ucrit.BL.scale  ~ Dev.temp*Temp.cen + Dev.temp*I(Temp.cen^2) + Length.scale + Order.act +
               (1|Mother/Fish.ID),
             data = data.mex, na.action = na.omit, REML = T)

mod2.test <- lmer(Ucrit.BL.scale  ~ Dev.temp*Temp.cen + Dev.temp*I(Temp.cen^2) + Length.scale + Order.act +
                    (1|Mother),
             data = data.mex, na.action = na.omit, REML = T)

# individual slopes
mod3 <- lmer(Ucrit.BL.scale  ~ Dev.temp*Temp.cen + Dev.temp*I(Temp.cen^2) + Length.scale +
              Order.act + (1|Fish.ID) + (0+ Temp.cen|Fish.ID),
             data = data.mex, na.action = na.omit, REML = T)

mod3.test <- lmer(Ucrit.BL.scale  ~ Dev.temp*Temp.cen + Dev.temp*I(Temp.cen^2) + Length.scale + Order.act + (0+ Temp.cen|Fish.ID),
                  data = data.mex, na.action = na.omit, REML = T)

# individual slopes and curves
mod4 <- lmer(Ucrit.BL.scale  ~ Dev.temp*Temp.cen + Dev.temp*I(Temp.cen^2) + Length.scale +
              Order.act + (1|Fish.ID) + (0+ Temp.cen|Fish.ID) + (0 + I(Temp.cen^2)|Fish.ID),
             data = data.mex, na.action = na.omit, REML = T)

mod4.test <- lmer(Ucrit.BL.scale  ~ Dev.temp*Temp.cen + Dev.temp*I(Temp.cen^2) + Length.scale + Order.act +  (0 + I(Temp.cen^2)|Fish.ID),
             data = data.mex, na.action = na.omit, REML = T)


AIC(mod0)
AIC(mod1)
AIC(mod2)
AIC(mod3)
AIC(mod4)


# test for individual - highly significant
exactRLRT(mod1)


# test for effect of mom - significant
exactRLRT(mod2.test, mod2, mod1)

# test for addition of slopes - marginal (but higher AIC than mod2)
exactRLRT(mod3.test, mod3, mod1)

# test for addition of curves - non-significant
exactRLRT(mod4.test, mod4, mod3)
```

Again, based on LRT and AIC, the best model appears to be the one with random intercepts for ID and mother

## > formosa - activity

```{r}
# AMAZON MOLLIES - VOLUNTARY ACTIVITY

data.for <- filter(data.fem, Species == "formosa")

# null model 
mod0 <- gls(Mean.velo.BL.scale ~ Dev.temp*Temp.cen + Dev.temp*I(Temp.cen^2) + Length.scale +
              Order.act,
             data = data.for, na.action = na.omit, method = "REML")

# individual only
mod1 <- lmer(Mean.velo.BL.scale ~ Dev.temp*Temp.cen + Dev.temp*I(Temp.cen^2) + Length.scale +
              Order.act + (1|Fish.ID),
             data = data.for, na.action = na.omit, REML = T)

# mom & individual
mod2 <- lmer(Mean.velo.BL.scale ~ Dev.temp*Temp.cen + Dev.temp*I(Temp.cen^2) + Length.scale +
              Order.act + (1|Mother/Fish.ID),
             data = data.for, na.action = na.omit, REML = T)

mod2.test <- lmer(Mean.velo.BL.scale ~ Dev.temp*Temp.cen + Dev.temp*I(Temp.cen^2) + Length.scale +  Order.act + (1|Mother),
             data = data.for, na.action = na.omit, REML = T)

# individual slopes
mod3 <- lmer(Mean.velo.BL.scale ~ Dev.temp*Temp.cen + Dev.temp*I(Temp.cen^2) + Length.scale +
              Order.act + (1|Fish.ID) + (0+ Temp.cen|Fish.ID),
             data = data.for, na.action = na.omit, REML = T)

mod3.test <- lmer(Mean.velo.BL.scale ~ Dev.temp*Temp.cen + Dev.temp*I(Temp.cen^2) + Length.scale +              Order.act + (0+ Temp.cen|Fish.ID),
                  data = data.for, na.action = na.omit, REML = T)

# individual slopes and curves
mod4 <- lmer(Mean.velo.BL.scale ~ Dev.temp*Temp.cen + Dev.temp*I(Temp.cen^2) + Length.scale +
              Order.act + (1|Fish.ID) + (0+ Temp.cen|Fish.ID) + (0 + I(Temp.cen^2)|Fish.ID),
             data = data.for, na.action = na.omit, REML = T)

mod4.test <- lmer(Mean.velo.BL.scale ~ Dev.temp*Temp.cen + Dev.temp*I(Temp.cen^2) + Length.scale + Order.act +  (0 + I(Temp.cen^2)|Fish.ID),
             data = data.for, na.action = na.omit, REML = T)

AIC(mod0)
AIC(mod1)
AIC(mod2)
AIC(mod3)
AIC(mod4)

# test for individual - highly significant
exactRLRT(mod1)

# test for effect of mom - not really significant
exactRLRT(mod2.test, mod2, mod1)

# test for addition of slopes - marginal (but no decrease in AIC)
exactRLRT(mod3.test, mod3, mod1)

# test for addition of curves - not significant
exactRLRT(mod4.test, mod4, mod3)

```


Based on LRT and AIC, individual intercepts are the 'best', but based on the fact that our data in naturally nested in mothers, we will also include intercept for mother


## > formosa - locomotor capacity

```{r}
# AMAZON MOLLIES - SWIMMING FLUMES

data.for <- filter(data.fem, Species == "formosa")

# null model 
mod0 <- gls(Ucrit.BL.scale  ~ Dev.temp*Temp.cen + Dev.temp*I(Temp.cen^2) + Length.scale +
              Order.act,
             data = data.for, na.action = na.omit, method = "REML")

# individual only
mod1 <- lmer(Ucrit.BL.scale  ~ Dev.temp*Temp.cen + Dev.temp*I(Temp.cen^2) + Length.scale +
              Order.act + (1|Fish.ID),
             data = data.for, na.action = na.omit, REML = T)

# mom & individual
mod2 <- lmer(Ucrit.BL.scale  ~ Dev.temp*Temp.cen + Dev.temp*I(Temp.cen^2) + Length.scale +
              Order.act + (1|Mother/Fish.ID),
             data = data.for, na.action = na.omit, REML = T)

mod2.test <- lmer(Ucrit.BL.scale  ~ Dev.temp*Temp.cen + Dev.temp*I(Temp.cen^2) + Length.scale +              Order.act + (1|Mother),
             data = data.for, na.action = na.omit, REML = T)

# individual slopes
mod3 <- lmer(Ucrit.BL.scale  ~ Dev.temp*Temp.cen + Dev.temp*I(Temp.cen^2) + Length.scale +
              Order.act + (1|Fish.ID) + (0+ Temp.cen|Fish.ID),
             data = data.for, na.action = na.omit, REML = T)
mod3.test <- lmer(Ucrit.BL.scale  ~ Dev.temp*Temp.cen + Dev.temp*I(Temp.cen^2) + Length.scale +              Order.act + (0+ Temp.cen|Fish.ID),
                  data = data.for, na.action = na.omit, REML = T)

# individual slopes and curves
mod4 <- lmer(Ucrit.BL.scale  ~ Dev.temp*Temp.cen + Dev.temp*I(Temp.cen^2) + Length.scale +
              Order.act + (1|Fish.ID) + (0+ Temp.cen|Fish.ID) + (0 + I(Temp.cen^2)|Fish.ID),
             data = data.for, na.action = na.omit, REML = T)
mod4.test <- lmer(Ucrit.BL.scale  ~ Dev.temp*Temp.cen + Dev.temp*I(Temp.cen^2) + Length.scale + Order.act +  (0 + I(Temp.cen^2)|Fish.ID),
             data = data.for, na.action = na.omit, REML = T)


AIC(mod0)
AIC(mod1)
AIC(mod2)
AIC(mod3)
AIC(mod4)


# test for individual - highly significant
exactRLRT(mod1)

# test for effect of mom - not significant
exactRLRT(mod2.test, mod2, mod1)

# test for addition of slopes - not significant
exactRLRT(mod3.test, mod3, mod1)

# test for addition of curves - not significant
exactRLRT(mod4.test, mod4, mod3)
```

Based on LRT and AIC, individual intercepts are best, but because data is naturally nested in mother, we will also include mother intercepts


# THREE WAY INTERACTIONS

## > locomotor capacity

```{r}
# First in locomotor capacity (Ucrit.BL)
mod1 <- lmer(Ucrit.BL.scale ~ Length.scale + Order.swim +  Dev.temp*Temp.cen*Species + Dev.temp*I(Temp.cen^2)*Species   
             + (1|Mother/Fish.ID), 
             data = data.fem, na.action = na.omit, REML = T)

#plot(mod1)
#qqnorm(resid(mod1))
#plot(resid(mod1) ~ data.fem$Species[which(!is.na(data.fem$Ucrit.BL.scale))])
#boxplot(resid(mod1) ~ data.fem$Order.act[which(!is.na(data.fem$Ucrit.BL.scale))])
#plot(resid(mod1) ~ data.fem$Dev.temp[which(!is.na(data.fem$Ucrit.BL.scale))])
#boxplot(resid(mod1) ~ data.fem$Temp.cen[which(!is.na(data.fem$Ucrit.BL.scale))])

summary(mod1)

```

### ... Species x Dev.Temp x TT2

```{r}
# LRT for overall significance of Dev.temp*Species*TT2
# first re-run model with ML
mod1 <- lmer(Ucrit.BL.scale ~ Length.scale + Order.swim +  Dev.temp*Temp.cen*Species +
               Dev.temp*I(Temp.cen^2)*Species   
             + (1|Mother/Fish.ID), 
             data = data.fem, na.action = na.omit, REML = F)

mod2 <- lmer(Ucrit.BL.scale ~ Length.scale + Order.swim +  Dev.temp*Temp.cen*Species +   
               Dev.temp*I(Temp.cen^2)+ Dev.temp*Species + Species*I(Temp.cen^2)
             + (1|Mother/Fish.ID), 
             data = data.fem, na.action = na.omit, REML = F)
anova(mod1, mod2)
```

### ... Species x Dev.Temp x TT

```{r}
# Dev.temp*Species*TT
mod3 <- lmer(Ucrit.BL.scale ~ Length.scale + Order.swim +  
               Dev.temp*Temp.cen + Dev.temp*Species + Temp.cen*Species + 
               Dev.temp*I(Temp.cen^2)*Species   
             + (1|Mother/Fish.ID), 
             data = data.fem, na.action = na.omit, REML = F)
anova(mod1, mod3)
```

## > Unforced activity


```{r}
# Then in activity in an open field

mod4 <- lmer(Mean.velo.BL.scale ~ Length.scale + Order.act +  Dev.temp*Temp.cen*Species +
               Dev.temp*I(Temp.cen^2)*Species   
             + (1|Mother/Fish.ID), 
             data = data.fem, na.action = na.omit, REML = T)

#plot(mod4)
#qqnorm(resid(mod4))
#plot(resid(mod4) ~ data.fem$Species[which(!is.na(data.fem$Mean.velo.BL.scale))])
#boxplot(resid(mod4) ~ data.fem$Order.act[which(!is.na(data.fem$Mean.velo.BL.scale))])
#plot(resid(mod4) ~ data.fem$Dev.temp[which(!is.na(data.fem$Mean.velo.BL.scale))])
#boxplot(resid(mod4) ~ data.fem$Temp.cen[which(!is.na(data.fem$Mean.velo.BL.scale))])

summary(mod4)
```


### ... Species x Dev.Temp x TT2

```{r}
# overall significance of Dev.temp*Species*TT2 interaction
# first re-run model in ML
mod4 <- lmer(Mean.velo.BL.scale ~ Length.scale + Order.act +  Dev.temp*Temp.cen*Species +
               Dev.temp*I(Temp.cen^2)*Species   
             + (1|Mother/Fish.ID), 
             data = data.fem, na.action = na.omit, REML = F)

mod5 <- lmer(Mean.velo.BL.scale ~ Length.scale + Order.act +  Dev.temp*Temp.cen*Species +
               Dev.temp*I(Temp.cen^2) + Dev.temp*Species + I(Temp.cen^2)*Species +  
             + (1|Mother/Fish.ID), 
             data = data.fem, na.action = na.omit, REML = F)
anova(mod4, mod5)
```

### ... Species x Dev. Temp x TT

```{r}
# Dev.temp*Species*TT interaction
mod6 <- lmer(Mean.velo.BL.scale ~ Length.scale + Order.act +  
               Dev.temp*Temp.cen + Dev.temp*Species + Temp.cen*Species +
               Dev.temp*I(Temp.cen^2)*Species   
             + (1|Mother/Fish.ID), 
             data = data.fem, na.action = na.omit, REML = F)
anova(mod4, mod6)

```


# SPECIES - SPECIFIC EFFECTS

## > mexicana - locomoter capacity


```{r}
data <- read.csv("Both species_combined data_analysis.csv")
data.fem <- filter(data, Sex == 0)
data.fem <- group_by(data.fem, Species) %>% 
  mutate(Mean.velo.BL.scale = as.numeric(scale(Mean.velo.BL))) %>%
  mutate(Ucrit.BL.scale = as.numeric(scale(Ucrit.BL))) %>%
  mutate(Length.scale = as.numeric(scale(Length))) %>%
  mutate(Order.act = Test.day.act-3) %>%
  mutate(Order.swim = Test.day.swim-3) %>%
  mutate(Temp.cen = Test.temp-28)
data.mex <- filter(data.fem, Species == "mexicana")

# full model with ML
mex.ucrit1 <- lmer(Ucrit.BL.scale ~ Length.scale + Order.swim +  Dev.temp*Temp.cen + Dev.temp*I(Temp.cen^2)   
             + (1|Mother/Fish.ID), 
             data = data.mex, na.action = na.omit, REML = F)
summary(mex.ucrit1)
```

test Dev.temp:TT2 interaction 

```{r}
# LLR tests to estimate overall significance of fixed effects

mex.ucrit2 <-  lmer(Ucrit.BL.scale ~ Length.scale + Order.swim  + Dev.temp*Temp.cen + Dev.temp + I(Temp.cen^2)  
              + (1|Mother/Fish.ID),  
              data = data.mex, na.action = na.omit, REML = F)

anova(mex.ucrit1, mex.ucrit2) 
```
test Dev.temp:TT interaction 

```{r}
mex.ucrit3 <- lmer(Ucrit.BL.scale ~ Length.scale + Order.swim  +  Temp.cen + Dev.temp*I(Temp.cen^2)   
             + (1|Mother/Fish.ID),  
             data = data.mex, na.action = na.omit, REML = F)

anova(mex.ucrit1, mex.ucrit3)

```
test main effect of Test.cen

```{r}

mex.ucrit4 <-  lmer(Ucrit.BL.scale ~ Length.scale + Order.swim  + Dev.temp*I(Temp.cen^2) 
              + (1 |Mother/Fish.ID),  
              data = data.mex, na.action = na.omit, REML = F)
anova(mex.ucrit3, mex.ucrit4)
```
test main effect of length

```{r}

mex.ucrit5 <-  lmer(Ucrit.BL.scale ~Order.swim  +  Temp.cen + Dev.temp*I(Temp.cen^2)  
              + (1 |Mother/Fish.ID),  
              data = data.mex, na.action = na.omit, REML = F)

anova(mex.ucrit3, mex.ucrit5)

```

test main effect of observation

```{r}


mex.ucrit6 <-  lmer(Ucrit.BL.scale ~ Length.scale   +  Temp.cen + Dev.temp*I(Temp.cen^2)   
              + (1|Mother/Fish.ID),  
              data = data.mex, na.action = na.omit, REML = F)
anova(mex.ucrit3, mex.ucrit6)
```
Full model with REML to report estimates

```{r}
mex.ucrit.final <- lmer(Ucrit.BL.scale ~ Length.scale + Order.swim +  Dev.temp*Temp.cen + Dev.temp*I(Temp.cen^2)   
             + (1|Mother/Fish.ID), 
             data = data.mex, na.action = na.omit, REML = T)
summary(mex.ucrit.final)

0.212/(0.212+.100+0.293)

```

to estimate R2 values from mixed model
after Nakagawa & Schielzeth 2013 MEE

marginal R2

```{r}


Fixed <- fixef(mex.ucrit.final)[2]*model.matrix(mex.ucrit.final)[,2] + fixef(mex.ucrit.final)[3]*model.matrix(mex.ucrit.final)[,3] + 
  fixef(mex.ucrit.final)[4]*model.matrix(mex.ucrit.final)[,4] + fixef(mex.ucrit.final)[5]*model.matrix(mex.ucrit.final)[,5] + 
  fixef(mex.ucrit.final)[6]*model.matrix(mex.ucrit.final)[,6] + fixef(mex.ucrit.final)[7]*model.matrix(mex.ucrit.final)[,7] + 
  fixef(mex.ucrit.final)[8]*model.matrix(mex.ucrit.final)[,8] 

varF <- var(Fixed)

varF/(varF + VarCorr(mex.ucrit.final)$Fish.ID[1] + VarCorr(mex.ucrit.final)$Mother[1]+
        attr(VarCorr(mex.ucrit.final), "sc")^2)


```

conditional R2

```{r}
(varF + VarCorr(mex.ucrit.final)$Fish.ID[1] + VarCorr(mex.ucrit.final)$Mother[1])/
  (varF + VarCorr(mex.ucrit.final)$Fish.ID[1] +  VarCorr(mex.ucrit.final)$Mother[1]+
     (attr(VarCorr(mex.ucrit.final), "sc")^2))
```


## > mexicana - activity

```{r}
data <- read.csv("Both species_combined data_analysis.csv")
data.fem <- filter(data, Sex == 0)
data.fem <- group_by(data.fem, Species) %>% 
  mutate(Mean.velo.BL.scale = as.numeric(scale(Mean.velo.BL))) %>%
  mutate(Ucrit.BL.scale = as.numeric(scale(Ucrit.BL))) %>%
  mutate(Length.scale = as.numeric(scale(Length))) %>%
  mutate(Order.act = Test.day.act-3) %>%
  mutate(Order.swim = Test.day.swim-3) %>%
  mutate(Temp.cen = Test.temp-28)
data.mex <- filter(data.fem, Species == "mexicana")


# full model with ML
mex.act1 <- lmer(Mean.velo.BL.scale ~ Length.scale + Order.act +  Dev.temp*Temp.cen + Dev.temp*I(Temp.cen^2)   
             + (1|Mother/Fish.ID)  , 
             data = data.mex, na.action = na.omit, REML = F)
```

Dev.temp:TT2 interaction 

```{r}
# LLR tests for main effects


mex.act2 <-  lmer(Mean.velo.BL.scale ~ Length.scale + Order.act  + Dev.temp*Temp.cen + Dev.temp + I(Temp.cen^2)  
              + (1|Mother/Fish.ID)  ,  
              data = data.mex, na.action = na.omit, REML = F)

anova(mex.act1, mex.act2)
```

test Dev.temp:TT interaction 

```{r}

mex.act3 <- lmer(Mean.velo.BL.scale ~ Length.scale + Order.act  + Dev.temp + Temp.cen + Dev.temp*I(Temp.cen^2)  
             + (1|Mother/Fish.ID)  ,  
             data = data.mex, na.action = na.omit, REML = F)

anova(mex.act1, mex.act3)
```
 test main effect of TT2 (can remove both 2-way interactions)

```{r}

mex.act4 <- lmer(Mean.velo.BL.scale ~ Length.scale + Order.act  + Dev.temp + Temp.cen  + I(Temp.cen^2)  
             + (1|Mother/Fish.ID)  ,  
             data = data.mex, na.action = na.omit, REML = F)

mex.act5 <-  lmer(Mean.velo.BL.scale ~ Length.scale + Order.act  + Dev.temp + Temp.cen    
              + (1|Mother/Fish.ID)  ,  
              data = data.mex, na.action = na.omit, REML = F)
anova(mex.act4, mex.act5)
```
test main effect of length

```{r}

mex.act6 <-  lmer(Mean.velo.BL.scale ~ Order.act  + Dev.temp + Temp.cen + I(Temp.cen^2)  
              + (1|Mother/Fish.ID) ,  
              data = data.mex, na.action = na.omit, REML = F)

anova(mex.act4, mex.act6)
```
test main effect of observation

```{r}


mex.act7 <-  lmer(Mean.velo.BL.scale ~ Length.scale   + Dev.temp + Temp.cen +  I(Temp.cen^2)  
              + (1|Mother/Fish.ID)  ,  
              data = data.mex, na.action = na.omit, REML = F)
anova(mex.act4, mex.act7)
```
test main effect of Dev.temp

```{r}

mex.act8 <- lmer(Mean.velo.BL.scale ~ Length.scale + Order.act  + Temp.cen +  I(Temp.cen^2)  
             + (1|Mother/Fish.ID)  ,  
             data = data.mex, na.action = na.omit, REML = F)
anova(mex.act4, mex.act8)
```
test main effect of test.temp

```{r}

mex.act9 <- lmer(Mean.velo.BL.scale ~ Length.scale + Order.act  + Dev.temp  +  I(Temp.cen^2)  
             + (1|Mother/Fish.ID) ,  
             data = data.mex, na.action = na.omit, REML = F)
anova(mex.act4, mex.act9)

```
# full model with REML to report estimates

```{r}

mex.act.final <- lmer(Mean.velo.BL.scale ~ Length.scale + Order.act +  Dev.temp*Temp.cen + Dev.temp*I(Temp.cen^2)   
             + (1|Mother/Fish.ID), 
             data = data.mex, na.action = na.omit, REML = T)
summary(mex.act.final)


0.367/(0.381+0.053+0.446)
```

Estimate R2

Marginal R2

```{r}


Fixed <- fixef(mex.act.final)[2]*model.matrix(mex.act.final)[,2] + fixef(mex.act.final)[3]*model.matrix(mex.act.final)[,3] + 
  fixef(mex.act.final)[4]*model.matrix(mex.act.final)[,4] + fixef(mex.act.final)[5]*model.matrix(mex.act.final)[,5] + 
  fixef(mex.act.final)[6]*model.matrix(mex.act.final)[,6] + fixef(mex.act.final)[7]*model.matrix(mex.act.final)[,7] + 
  fixef(mex.act.final)[8]*model.matrix(mex.act.final)[,8] 

varF <- var(Fixed)

# marginal R2
varF/(varF + VarCorr(mex.act.final)$Fish.ID[1] +   VarCorr(mex.act.final)$Mother[1] +
        (attr(VarCorr(mex.act.final), "sc")^2))

```

Conditional R2
```{r}

(varF + VarCorr(mex.act.final)$Fish.ID[1] + VarCorr(mex.act.final)$Mother[1])/
  (varF + VarCorr(mex.act.final)$Fish.ID[1] +   VarCorr(mex.act.final)$Mother[1] +
     (attr(VarCorr(mex.act.final), "sc")^2))
```


## > mexicana - correlation

```{r}

# MCMCglmm is hte best package to look at multivariate covariances
# if both traits at scaled to unit variance prior to analysis then
# resulting covariances are equivalent to correlations
data <- read.csv("Both species_combined data_analysis.csv")
data.fem <- filter(data, Sex == 0)
data.fem <- group_by(data.fem, Species) %>% 
  mutate(Mean.velo.BL.scale = as.numeric(scale(Mean.velo.BL))) %>%
  mutate(Ucrit.BL.scale = as.numeric(scale(Ucrit.BL))) %>%
  mutate(Length.scale = as.numeric(scale(Length))) %>%
  mutate(Order.act = Test.day.act-3) %>%
  mutate(Order.swim = Test.day.swim-3) %>%
  mutate(Temp.cen = Test.temp-28)
data.mex <- filter(data.fem, Species == "mexicana")

# MCMCglmm needs data as "data.frame"
data.mex2 <- data.frame(data.mex)

# parameter expanded priors
prior.multi <- list(R = list(V = diag(2), nu = 2.02), 
                    G = list(G1 =list(V=diag(2), nu = 2.02, alpha.mu = rep(0,2),  alpha.V = diag(2)*24*2)))


# covariance between velocity and Ucrit for both temperatures
velo.ucrit.mex <- MCMCglmm(cbind(Mean.velo.BL.scale, Ucrit.BL.scale) ~ 1,
                            random = ~us(trait):Fish.ID,
                            prior = prior.multi, 
                            data = data.mex2,
                            rcov = ~ us(trait):units, 
                            family = c("gaussian", "gaussian"), 
                            nitt = 400000, thin = 200, burnin = 1000, verbose = F)
summary(velo.ucrit.mex)
```

Only for Warm fish
```{r}

hot.velo.ucrit.mex <- MCMCglmm(cbind(Mean.velo.BL.scale, Ucrit.BL.scale) ~ 1,
                           random = ~us(trait):Fish.ID,
                           prior = prior.multi, 
                           data = data.mex2[which(data.mex2$Dev.temp == "Hot"),],
                           rcov = ~ us(trait):units, 
                           family = c("gaussian", "gaussian"), 
                           nitt = 400000, thin = 200, burnin = 1000, verbose = F)
summary(hot.velo.ucrit.mex)

```

only for cold fish 
```{r}


cold.velo.ucrit.mex <- MCMCglmm(cbind(Mean.velo.BL.scale, Ucrit.BL.scale) ~ 1,
                           random = ~us(trait):Fish.ID,
                           prior = prior.multi, 
                           data = data.mex2[which(data.mex2$Dev.temp == "Cold"),],
                           rcov = ~ us(trait):units, 
                           family = c("gaussian", "gaussian"), 
                           nitt = 400000, thin = 200, burnin = 1000, verbose = F)
summary(cold.velo.ucrit.mex)
```

no real difference between the two treatments


## > formosa - locomotor capacity

```{r}
data <- read.csv("Both species_combined data_analysis.csv")
data.fem <- filter(data, Sex == 0)
data.fem <- group_by(data.fem, Species) %>% 
  mutate(Mean.velo.BL.scale = as.numeric(scale(Mean.velo.BL))) %>%
  mutate(Ucrit.BL.scale = as.numeric(scale(Ucrit.BL))) %>%
  mutate(Length.scale = as.numeric(scale(Length))) %>%
  mutate(Order.act = Test.day.act-3) %>%
  mutate(Order.swim = Test.day.swim-3) %>%
  mutate(Temp.cen = Test.temp-28)
data.for <- filter(data.fem, Species == "formosa")


# full model with ML
for.ucrit1 <- lmer(Ucrit.BL.scale ~ Length.scale + Order.swim +  Dev.temp*Temp.cen + Dev.temp*I(Temp.cen^2)   
             + (1|Mother/Fish.ID), 
             data = data.for, na.action = na.omit, REML = F)


```

Testing Dev.temp * TT^2 interaction

```{r}

for.ucrit2 <- lmer(Ucrit.BL.scale ~ Length.scale + Order.swim +  Dev.temp*Temp.cen + Dev.temp + I(Temp.cen^2)   
             + (1|Mother/Fish.ID), 
             data = data.for, na.action = na.omit, REML = F)
anova(for.ucrit1, for.ucrit2)

```
testing Dev.temp * TT interaction
```{r}

for.ucrit3 <- lmer(Ucrit.BL.scale ~ Length.scale + Order.swim +  Dev.temp + Temp.cen + Dev.temp*I(Temp.cen^2)   
             + (1|Mother/Fish.ID), 
             data = data.for, na.action = na.omit, REML = F)
anova(for.ucrit1, for.ucrit3)
```

testing main effect of TT2 (can remove both 2-way interactions)
```{r}

for.ucrit4 <- lmer(Ucrit.BL.scale ~ Length.scale + Order.swim +  Dev.temp + Temp.cen + I(Temp.cen^2)   
             + (1|Mother/Fish.ID), 
             data = data.for, na.action = na.omit, REML = F)

for.ucrit5 <- lmer(Ucrit.BL.scale ~ Length.scale + Order.swim +  Dev.temp + Temp.cen    
             + (1|Mother/Fish.ID), 
             data = data.for, na.action = na.omit, REML = F)
anova(for.ucrit4, for.ucrit5)

```

effect of test.temp
```{r}

for.ucrit6 <- lmer(Ucrit.BL.scale ~ Length.scale + Order.swim +  Dev.temp  + I(Temp.cen^2)   
             + (1|Mother/Fish.ID), 
             data = data.for, na.action = na.omit, REML = F)
anova(for.ucrit4, for.ucrit6)
```

effect of Dev.temp
```{r}

for.ucrit7 <- lmer(Ucrit.BL.scale ~ Length.scale + Order.swim  + Temp.cen + I(Temp.cen^2)   
             + (1|Mother/Fish.ID), 
             data = data.for, na.action = na.omit, REML = F)
anova(for.ucrit7, for.ucrit4)
```

effect of observation
```{r}

for.ucrit8 <- lmer(Ucrit.BL.scale ~ Length.scale  +  Dev.temp + Temp.cen + I(Temp.cen^2)   
             + (1|Mother/Fish.ID), 
             data = data.for, na.action = na.omit, REML = F)
anova(for.ucrit4, for.ucrit8)
```

effect of body length
```{r}

for.ucrit9 <- lmer(Ucrit.BL.scale ~  Order.swim +  Dev.temp + Temp.cen + I(Temp.cen^2)   
             + (1|Mother/Fish.ID), 
             data = data.for, na.action = na.omit, REML = F)
anova(for.ucrit4, for.ucrit9)
```

Full model with REML for reporting estimates
```{r}

for.ucrit.final <- lmer(Ucrit.BL.scale ~ Length.scale + Order.swim +  Dev.temp*Temp.cen + Dev.temp*I(Temp.cen^2)   
             + (1|Mother/Fish.ID), 
             data = data.for, na.action = na.omit, REML = T)
summary(for.ucrit.final)

0.0197/(0.0197+0.001+0.119)

```
estimating R2

Marginal R2
```{r}

Fixed <- fixef(for.ucrit.final)[2]*model.matrix(for.ucrit.final)[,2] + fixef(for.ucrit.final)[3]*model.matrix(for.ucrit.final)[,3] + 
  fixef(for.ucrit.final)[4]*model.matrix(for.ucrit.final)[,4] + fixef(for.ucrit.final)[5]*model.matrix(for.ucrit.final)[,5] + 
  fixef(for.ucrit.final)[6]*model.matrix(for.ucrit.final)[,6] + fixef(for.ucrit.final)[7]*model.matrix(for.ucrit.final)[,7] + 
  fixef(for.ucrit.final)[8]*model.matrix(for.ucrit.final)[,8] 

varF <- var(Fixed)

# marginal R2
varF/(varF + VarCorr(for.ucrit.final)$Fish.ID[1] + VarCorr(for.ucrit.final)$Mother[1] +
        attr(VarCorr(for.ucrit.final), "sc")^2)

```

conditional R2

```{r}

(varF + VarCorr(for.ucrit.final)$Fish.ID[1]+VarCorr(for.ucrit.final)$Mother[1] )/
  (varF + VarCorr(for.ucrit.final)$Fish.ID[1] + VarCorr(for.ucrit.final)$Mother[1] +
     (attr(VarCorr(for.ucrit.final), "sc")^2))
```

## > formosa - activity

```{r}

data <- read.csv("Both species_combined data_analysis.csv")
data.fem <- filter(data, Sex == 0)
data.fem <- group_by(data.fem, Species) %>% 
  mutate(Mean.velo.BL.scale = as.numeric(scale(Mean.velo.BL))) %>%
  mutate(Ucrit.BL.scale = as.numeric(scale(Ucrit.BL))) %>%
  mutate(Length.scale = as.numeric(scale(Length))) %>%
  mutate(Order.act = Test.day.act-3) %>%
  mutate(Order.swim = Test.day.swim-3) %>%
  mutate(Temp.cen = Test.temp-28)
data.for <- filter(data.fem, Species == "formosa")

# full model with ML
for.act1 <- lmer(Mean.velo.BL.scale ~ Length.scale + Order.act +  Dev.temp*Temp.cen + Dev.temp*I(Temp.cen^2)   
             + (1|Mother/Fish.ID), 
             data = data.for, na.action = na.omit, REML = F)

```

testing for Dev.temp * TT2 interaction

```{r}

for.act2 <-  lmer(Mean.velo.BL.scale ~ Length.scale + Order.act +  Dev.temp*Temp.cen + Dev.temp + I(Temp.cen^2)   
             + (1|Mother/Fish.ID), 
             data = data.for, na.action = na.omit, REML = F)
anova(for.act1, for.act2)
```


testing for Dev.temp * TT interaction

```{r}

for.act3 <-  lmer(Mean.velo.BL.scale ~ Length.scale + Order.act +  Dev.temp + Temp.cen + Dev.temp*I(Temp.cen^2)   
             + (1|Mother/Fish.ID), 
             data = data.for, na.action = na.omit, REML = F)
anova(for.act1, for.act3)
```

testing for main effect of TT2

```{r}

for.act4 <-  lmer(Mean.velo.BL.scale ~ Length.scale + Order.act +  Dev.temp*Temp.cen     
             + (1|Mother/Fish.ID), 
             data = data.for, na.action = na.omit, REML = F)

anova(for.act2, for.act4)
```

main effect of observation

```{r}

for.act5 <- lmer(Mean.velo.BL.scale ~ Length.scale +  Dev.temp*Temp.cen + I(Temp.cen^2)   
             + (1|Fish.ID), 
             data = data.for, na.action = na.omit, REML = F)
anova(for.act2, for.act5)
```

effect of length

```{r}

for.act6 <- lmer(Mean.velo.BL.scale ~ Order.act +  Dev.temp*Temp.cen + I(Temp.cen^2)   
             + (1|Mother/Fish.ID), 
             data = data.for, na.action = na.omit, REML = F)
anova(for.act2, for.act6)
```

full model with REML for reporting estimates

```{r}

for.act.final <- lmer(Mean.velo.BL.scale ~ Length.scale + Order.act +  Dev.temp*Temp.cen + Dev.temp*I(Temp.cen^2)   
             + (1|Mother/Fish.ID), 
             data = data.for, na.action = na.omit, REML = T)
summary(for.act.final)

0.207/(0.207+0.007+0.358)
```
Estimating R2

marginal R2

```{r}

Fixed <- fixef(for.act.final)[2]*model.matrix(for.act.final)[,2] + fixef(for.act.final)[3]*model.matrix(for.act.final)[,3] + 
  fixef(for.act.final)[4]*model.matrix(for.act.final)[,4] + fixef(for.act.final)[5]*model.matrix(for.act.final)[,5] + 
  fixef(for.act.final)[6]*model.matrix(for.act.final)[,6] + fixef(for.act.final)[7]*model.matrix(for.act.final)[,7] + 
  fixef(for.act.final)[8]*model.matrix(for.act.final)[,8] 

varF <- var(Fixed)

varF/(varF + VarCorr(for.act.final)$Fish.ID[1] + VarCorr(for.act.final)$Mother[1] +
        attr(VarCorr(for.act.final), "sc")^2)


```

conditional R2

```{r}

(varF + VarCorr(for.act.final)$Fish.ID[1] + VarCorr(for.act.final)$Mother[1])/
  (varF + VarCorr(for.act.final)$Fish.ID[1] +  VarCorr(for.act.final)$Mother[1] +
     (attr(VarCorr(for.act.final), "sc")^2))

```


## > formosa - correlation


```{r}
data <- read.csv("Both species_combined data_analysis.csv")
data.fem <- filter(data, Sex == 0)
data.fem <- group_by(data.fem, Species) %>% 
  mutate(Mean.velo.BL.scale = as.numeric(scale(Mean.velo.BL))) %>%
  mutate(Ucrit.BL.scale = as.numeric(scale(Ucrit.BL))) %>%
  mutate(Length.scale = as.numeric(scale(Length))) %>%
  mutate(Order.act = Test.day.act-3) %>%
  mutate(Order.swim = Test.day.swim-3) %>%
  mutate(Temp.cen = Test.temp-28)
data.for <- filter(data.fem, Species == "formosa")

# MCMCglmm needs data as "data.frame"
data.for2 <- data.frame(data.for)

# parameter expanded priors
prior.multi <- list(R = list(V = diag(2), nu = 2.02), 
                    G = list(G1 =list(V=diag(2), nu = 2.02, alpha.mu = rep(0,2),  alpha.V = diag(2)*24*2)))


# covariance between velocity and Ucrit for both temperatures
velo.ucrit.for <- MCMCglmm(cbind(Mean.velo.BL.scale, Ucrit.BL.scale) ~ 1,
                            random = ~us(trait):Fish.ID,
                            prior = prior.multi, 
                            data = data.for2,
                            rcov = ~ us(trait):units, 
                            family = c("gaussian", "gaussian"), 
                            nitt = 400000, thin = 200, burnin = 1000, verbose = F)
summary(velo.ucrit.for)
```

Only for warm fish

```{r}

hot.velo.ucrit.for <- MCMCglmm(cbind(Mean.velo.BL.scale, Ucrit.BL.scale) ~ 1,
                           random = ~us(trait):Fish.ID,
                           prior = prior.multi, 
                           data = data.for2[which(data.for2$Dev.temp == "Hot"),],
                           rcov = ~ us(trait):units, 
                           family = c("gaussian", "gaussian"), 
                           nitt = 400000, thin = 200, burnin = 1000, verbose = F)
summary(hot.velo.ucrit.for)

```


Only for cold fish

```{r}


cold.velo.ucrit.for <- MCMCglmm(cbind(Mean.velo.BL.scale, Ucrit.BL.scale) ~ 1,
                           random = ~us(trait):Fish.ID,
                           prior = prior.multi, 
                           data = data.for2[which(data.for2$Dev.temp == "Cold"),],
                           rcov = ~ us(trait):units, 
                           family = c("gaussian", "gaussian"), 
                           nitt = 400000, thin = 200, burnin = 1000, verbose = F)
summary(cold.velo.ucrit.for)
```


No real difference between the two treatments


# BREADTH & MODE OF UCRIT

We estimated the breadth and mode of each individuals Ucrit curve
Breadth: range of temperatures over which the animal maintained 80% max swimming
Mode: Temperature at which animal achieved max swimming

```{r}
max <- read.csv("Laskowski et al_Frontiers_breadth and mode_DATA.csv")
max.fem <- filter(max, Sex == 0)

```


## > Mode 

two-way interaction
```{r}
mode1 <- lm(Mode ~ Dev.temp*Species, data = max.fem)
summary(mode1)
```

No interaction, what about within each species?

Mexicana:

```{r}

mode.mex <- lm(Mode ~ Dev.temp, data = max.fem[which(max.fem$Species == "mexicana"),])
summary(mode.mex)

mode.mex1 <- lm(Mode ~ 1, data = max.fem[which(max.fem$Species == "mexicana"),])
anova(mode.mex, mode.mex1)
```

formosa:

```{r}
mode.for <- lm(Mode ~ Dev.temp, data = max.fem[which(max.fem$Species == "formosa"),])
summary(mode.for)

mode.for1 <- lm(Mode ~ 1, data = max.fem[which(max.fem$Species == "formosa"),])
anova(mode.for, mode.for1)
```

## > Breadth

two-way interaction
```{r}
breadth1 <- lm(Breadth ~ Dev.temp*Species, data = max.fem)
summary(breadth1)
```

Mexicana:

```{r}
breadth.mex <- lm(Breadth ~ Dev.temp, data = max.fem[which(max.fem$Species == "mexicana"),])
summary(breadth.mex)

breadth.mex1 <- lm(Breadth ~ 1, data = max.fem[which(max.fem$Species == "mexicana"),])
anova(breadth.mex, breadth.mex1)
```

Formosa:

```{r}
breadth.for <- lm(Breadth ~ Dev.temp, data = max.fem[which(max.fem$Species == "formosa"),])
summary(breadth.for)

breadth.for1 <- lm(Breadth ~ 1, data = max.fem[which(max.fem$Species == "formosa"),])
anova(breadth.for, breadth.for1)
```


# FIGURES

## Fig 2 
```{r}

data <- read.csv("Both species_combined data_analysis.csv")
data.fem <- filter(data, Sex == 0)
data.fem <- group_by(data.fem, Species) %>% 
  mutate(Mean.velo.BL.scale = as.numeric(scale(Mean.velo.BL))) %>%
  mutate(Ucrit.BL.scale = as.numeric(scale(Ucrit.BL))) %>%
  mutate(Length.scale = as.numeric(scale(Length))) %>%
  mutate(Order.act = Test.day.act-3) %>%
  mutate(Order.swim = Test.day.swim-3) %>%
  mutate(Temp.cen = Test.temp-28)
data.for <- filter(data.fem, Species == "formosa")
data.mex <- filter(data.fem, Species == "mexicana")

summarySE <- function(data=NULL, measurevar, groupvars=NULL, na.rm=T,
                      conf.interval=.95, .drop=TRUE) {
  library(plyr)
  
  # New version of length which can handle NA's: if na.rm==T, don't count them
  length2 <- function (x, na.rm=T) {
    if (na.rm) sum(!is.na(x))
    else       length(x)
  }
  
  # This does the summary. For each group's data frame, return a vector with
  # N, mean, and sd
  datac <- ddply(data, groupvars, .drop=.drop,
                 .fun = function(xx, col) {
                   c(N    = length2(xx[[col]], na.rm=na.rm),
                     mean = mean   (xx[[col]], na.rm=na.rm),
                     sd   = sd     (xx[[col]], na.rm=na.rm)
                   )
                 },
                 measurevar
  )
  
  # Rename the "mean" column    
  #datac <- rename(datac, c("mean" = measurevar))
  
  datac$se <- datac$sd / sqrt(datac$N)  # Calculate standard error of the mean
  
  # Confidence interval multiplier for standard error
  # Calculate t-statistic for confidence interval: 
  # e.g., if conf.interval is .95, use .975 (above/below), and use df=N-1
  ciMult <- qt(conf.interval/2 + .5, datac$N-1)
  datac$ci <- datac$se * ciMult
  
  return(datac)
}

velo.sum.mex <- summarySE(data.mex, measurevar = "Mean.velo.BL", groupvars = c("Dev.temp", "Test.temp"))
ucrit.sum.mex <- summarySE(data.mex, measurevar = "Ucrit.BL", groupvars = c("Dev.temp", "Test.temp"))
pd <- position_dodge(width = 0.8)

# with smoothed lines 
swim.mex2 <- ggplot(ucrit.sum.mex, aes(x=Test.temp, y=mean, group=factor(Dev.temp))) + 
  geom_errorbar(aes(ymin=mean-ci, ymax=mean+ci), size = 1, width=.3, colour= "black", position = pd) +
  stat_smooth(aes(x = Test.temp, y = mean, color = factor(Dev.temp)),
              method = "lm", formula = y ~ poly(x, 2)) +
  geom_point(aes(fill = factor(Dev.temp)), position=pd, size=4.5, shape=21 ) +
  scale_colour_manual(name="Developmental\ntemperature",    # Legend label, use darker colors
                      breaks=c("Cold", "Hot"),
                      labels=c("Cold", "Hot"),
                      values = c("#0000FF", "#990000")) +  
  scale_fill_manual(name="Developmental\ntemperature",    # Legend label, use darker colors
                    breaks=c("Cold", "Hot"),
                    labels=c("Cold", "Hot"),
                    values = c("white", "#990000")) + 
  scale_x_continuous(breaks = c(18, 22, 28, 34, 38), labels = c(" ", " ", " ", " ", " ")) +
  scale_y_continuous(limits = c(2,12), breaks = c(2,4,6,8,10,12)) +
  annotate("text", x = 18, y = 12, label = "a", size = 6) +
  ylab("Maximum sustained swimming speed (body length/s)") + 
  xlab("") +
  theme_classic() +
  ggtitle("Atlantic mollies") +
  theme(plot.title = element_text(lineheight=1.2,  hjust = 0.5),
        legend.position = "none")

velo.mex <- ggplot(velo.sum.mex, aes(x=Test.temp, y=mean, group=factor(Dev.temp))) + 
  geom_errorbar(aes(ymin=mean-ci, ymax=mean+ci), size = 1, width=.3, colour= "black", position = pd) +
  geom_line(aes(colour= factor(Dev.temp)), size = 1) +
  geom_point(aes(fill = factor(Dev.temp)), position=pd, size=4.5, shape=21 ) +
  scale_colour_manual(name="Developmental\ntemperature",    # Legend label, use darker colors
                      breaks=c("Cold", "Hot"),
                      labels=c("Cold", "Hot"),
                      values = c("#0000FF", "#990000")) +  
  scale_fill_manual(name="Developmental\ntemperature",    # Legend label, use darker colors
                    breaks=c("Cold", "Hot"),
                    labels=c("Cold", "Hot"),
                    values = c("white", "#990000")) + 
  scale_x_continuous(breaks = c(18, 22, 28, 34, 38)) +
  scale_y_continuous(limits = c(0,2), breaks = c(0,0.5, 1, 1.5, 2) ) +
  annotate("text", x = 18, y = 2, label ="b", size = 6) +
  ylab("Mean velocity in an open field (body length/s)") + 
  xlab("Test temperature (?C)") +
  theme_classic() +
  theme(legend.position = "none")
  
velo.sum.for <- summarySE(data.for, measurevar = "Mean.velo.BL", groupvars = c("Dev.temp", "Test.temp"))
ucrit.sum.for <- summarySE(data.for, measurevar = "Ucrit.BL", groupvars = c("Dev.temp", "Test.temp"))
pd <- position_dodge(width = 0.8)

swim.for <- ggplot(ucrit.sum.for, aes(x=Test.temp, y=mean, group=factor(Dev.temp))) + 
  geom_errorbar(aes(ymin=mean-ci, ymax=mean+ci), size = 1, width=.3, colour= "black", position = pd) +
  stat_smooth(aes(x = Test.temp, y = mean, color = factor(Dev.temp)),
              method = "lm", formula = y ~ poly(x, 2)) +
  geom_point(aes(fill = factor(Dev.temp)), position=pd, size=4.5, shape=21 ) +
  scale_colour_manual(name="Developmental\ntemperature",    # Legend label, use darker colors
                      breaks=c("22", "28"),
                      labels=c("Cold", "Hot"),
                      values = c("#0000FF", "#990000")) +  
  scale_fill_manual(name="Developmental\ntemperature",    # Legend label, use darker colors
                    breaks=c("22", "28"),
                    labels=c("Cold", "Hot"),
                    values = c("white", "#990000")) + 
  scale_x_continuous(breaks = c(18, 22, 28, 34, 38), labels = c(" ", " ", " ", " ", " ")) +
  scale_y_continuous(limits = c(2,12), breaks = c(2,4,6,8,10,12), labels = c(" ", "", " ", " ", " ", " ")) +
  annotate("text", x = 18, y = 12, label = "c", size = 6) +
  ylab("") + 
  xlab("") +
  theme_classic() +
  ggtitle("Amazon mollies") +
  theme(plot.title = element_text(lineheight=1.2,  hjust = 0.5),
        legend.position = "none")


velo.for <- ggplot(velo.sum.for, aes(x=Test.temp, y=mean, group=factor(Dev.temp))) + 
  geom_errorbar(aes(ymin=mean-ci, ymax=mean+ci), size = 1, width=.3, colour= "black", position = pd) +
  geom_line(aes(colour= factor(Dev.temp)), size = 1) +
  geom_point(aes(fill = factor(Dev.temp)), position=pd, size=4.5, shape=21 ) +
  scale_colour_manual(name="Developmental\ntemperature",    # Legend label, use darker colors
                      breaks=c("22", "28"),
                      labels=c("Cold", "Hot"),
                      values = c("#0000FF", "#990000")) +  
  scale_fill_manual(name="Developmental\ntemperature",    # Legend label, use darker colors
                    breaks=c("22", "28"),
                    labels=c("Cold", "Hot"),
                    values = c("white", "#990000")) + 
  scale_x_continuous(breaks = c(18, 22, 28, 34, 38)) +
  scale_y_continuous(limits = c(0,2), breaks = c(0,0.5,1,1.5,2), labels = c(" ", " ", " ", " ", " ")) +
  annotate("text", x = 18, y = 2.0, label ="d", size = 6) +
  ylab("") + 
  xlab("Test temperature (?C)") +
  theme_classic() +
  theme(plot.title = element_text(lineheight=1,  hjust = 0.5)) +
  theme(legend.position = c(0.2, 0.2))

library(gridExtra)

both.plot2 <- arrangeGrob(swim.mex2, swim.for,velo.mex,  velo.for,   ncol = 2)
both.plot2
#ggsave("Both species behavior_2.tiff", plot = both.plot2, height = 24, width = 24, units = "cm", dpi = 300)


```


## Fig 3

```{r}

mode.graph <- ggplot(max.fem, aes(x = Species, y = Mode, fill = Dev.temp)) +
  geom_boxplot(aes(fill = Dev.temp), size = 1.2) + 
  scale_fill_manual(name="Developmental\ntemperature", values = c("white", "#990000")) +
  scale_color_manual(name="Developmental\ntemperature", values = c("#0000FF", "black")) +
  scale_y_continuous(limits = c(20, 44), breaks = c(20,24,28,32,36,40,44)) +
  scale_x_discrete(labels =c("Amazon", "Atlantic")) +
  geom_segment(aes(x = 1.8, y = 44, xend = 2.2, yend = 44), size = 1.2) +
  annotate("text", x = 2, y = 42.5, label = "*", size = 12) + 
  annotate("text", x = 0.5, y = 44, label = "a", size = 6) +
  labs(y=expression("Mode U"[crit]*" (?C)")) +
  xlab("") +
  theme_classic() +
  theme(axis.text.y =element_text(size=10),
        axis.text.x = element_text(size = 12),
        axis.title=element_text(size=14,face="bold"),
        legend.position = c(0.2, 0.15))

breadth.graph <- ggplot(max.fem, aes(x = Species, y = Breadth, fill = Dev.temp)) +
  geom_boxplot(aes(fill = Dev.temp), size = 1) + 
  scale_fill_manual(values = c("white", "#990000")) +
  scale_color_manual(values = c("#0000FF", "black")) +
  scale_y_continuous(limits = c(10, 34), breaks = c(10,14,18,22,26,30,34)) +
  scale_x_discrete(labels =c("Amazon", "Atlantic")) +
  geom_segment(aes(x = 1.8, y = 34, xend = 2.2, yend = 34), size = 1.2) +
  annotate("text", x = 2, y = 32.5, label = "*", size = 12) + 
  annotate("text", x = 0.5, y = 34, label = "b", size = 6) +
  labs(y=expression("Breadth U"[crit]*" (?C)")) +
  xlab("") + 
  theme_classic() +
  theme(axis.text.y =element_text(size=10),
        axis.text.x = element_text(size = 12),
        axis.title=element_text(size=14,face="bold"),
        legend.position = "none")


both.plot3 <- arrangeGrob(mode.graph, breadth.graph, ncol = 2)
both.plot3
#ggsave("Ucrit mode and breadth.tiff", plot = both.plot3, height = 14, width = 20, units = "cm", dpi = 300)

```


Add a new chunk by clicking the *Insert Chunk* button on the toolbar or by pressing *Ctrl+Alt+I*.

When you save the notebook, an HTML file containing the code and output will be saved alongside it (click the *Preview* button or press *Ctrl+Shift+K* to preview the HTML file).

The preview shows you a rendered HTML copy of the contents of the editor. Consequently, unlike *Knit*, *Preview* does not run any R code chunks. Instead, the output of the chunk when it was last run in the editor is displayed.
