# Supplementary material for: Two Locomotor Traits Show Different Patterns of Developmental Plasticity Between Closely Related Clonal and Sexual Fish
Source: Front Physiol. 2021 Oct 12;12:740604. doi: 10.3389/fphys.2021.740604 (PMC8546259; doi:10.3389/fphys.2021.740604)
Supplement: Supplementary file 3 [file Data_Sheet_2.ZIP › Laskowski et al_Front Physiol_activity and flume_DATA.csv]

Species	Dev.temp	Mother	Test.temp	Fish.ID	Test.day.swim	Length	Ucrit.m	Ucrit.BL	Test.day.act	Mean.velo	Mean.velo.BL	Sex
formosa	Cold	F0-8	18	5	1	42.92	0.1908	4.445479963	5	2.64684	0.616691519	0
formosa	Cold	F0-8	34	5	2	42.92	0.328	7.642124884	1	3.4126	0.795107176	0
formosa	Cold	F0-8	38	5	3	42.92	0.277333333	6.461634048	3	2.06149	0.480309879	0
formosa	Cold	F0-8	22	5	4	42.92	0.226266667	5.271823548	4	2.00043	0.466083411	0
formosa	Cold	F0-8	28	5	5	42.92	0.278	6.477166822	2	3.33425	0.776852283	0
formosa	Cold	F0-8	18	6	1	40.65	0.1576	3.87699877	5	2.59715	0.638905289	0
formosa	Cold	F0-8	34	6	2	40.65	0.352533333	8.672406724	1	5.99213	1.474078721	0
formosa	Cold	F0-8	38	6	3	40.65	0.268933333	6.615826158	3	2.09703	0.515874539	0
formosa	Cold	F0-8	22	6	4	40.65	0.240666667	5.920459205	4	3.42521	0.842610086	0
formosa	Cold	F0-8	28	6	5	40.65	0.305333333	7.511275113	2	3.93748	0.968629766	0
formosa	Cold	F0-8	18	7	1	39.68	0.1512	3.810483871	5	3.80777	0.959619456	0
formosa	Cold	F0-8	34	7	2	39.68	0.289733333	7.301747312	1	6.438	1.622479839	0
formosa	Cold	F0-8	38	7	3	39.68	0.2312	5.826612903	3	1.65589	0.417310988	0
formosa	Cold	F0-8	22	7	4	39.68	0.189733333	4.781586022	4	3.86542	0.974148185	0
formosa	Cold	F0-8	28	7	5	39.68	0.264	6.653225806	2	4.3501	1.096295363	0
formosa	Cold	F0-8	18	8	1	38.86	0.147333333	3.791387888	5	4.73974	1.219696346	0
formosa	Cold	F0-8	34	8	2	38.86	0.337733333	8.691027621	1	6.47663	1.666657231	0
formosa	Cold	F0-8	38	8	3	38.86	0.224533333	5.778006519	3	2.25848	0.581183736	0
formosa	Cold	F0-8	22	8	4	38.86	0.205733333	5.294218562	4	6.1455	1.581446217	0
formosa	Cold	F0-8	28	8	5	38.86	0.275466667	7.088694459	2	5.00556	1.288100875	0
formosa	Cold	F0-8	18	9	1	40.42	0.168	4.156358238	5	5.83661	1.443990599	0
formosa	Cold	F0-8	34	9	2	40.42	0.3012	7.451756556	1	4.23492	1.047728847	0
formosa	Cold	F0-8	38	9	3	40.42	0.2984	7.382483919	3	2.52218	0.623993073	0
formosa	Cold	F0-8	22	9	4	40.42	0.247733333	6.128979053	4	5.02117	1.242248887	0
formosa	Cold	F0-8	28	9	5	40.42	0.311866667	7.715652317	2	4.05048	1.002097971	0
formosa	Cold	F0-8	18	10	1	40.96	0.149333333	3.645833333	5	1.23481	0.301467285	0
formosa	Cold	F0-8	34	10	2	40.96	0.2144	5.234375	1	1.68172	0.410576172	0
formosa	Cold	F0-8	18	11	1	40.57	0.1756	4.32832142	5	4.20181	1.035693862	0
formosa	Cold	F0-8	34	11	2	40.57	0.350933333	8.650069838	1	5.10027	1.257153069	0
formosa	Cold	F0-8	38	11	3	40.57	0.243866667	6.011009777	3	2.62809	0.647791472	0
formosa	Cold	F0-8	22	11	4	40.57	0.187733333	4.627392983	4	3.94259	0.971799359	0
formosa	Cold	F0-8	28	11	5	40.57	0.2988	7.365048065	2	4.35099	1.072464876	0
formosa	Cold	F0-8	18	12	1	41.89	0.150533333	3.593538633	5	4.65844	1.112064932	0
formosa	Cold	F0-8	34	12	2	41.89	0.321733333	7.68043288	1	3.07871	0.734951062	0
formosa	Cold	F0-8	38	12	3	41.89	0.2312	5.519216997	3	1.90298	0.454280258	0
formosa	Cold	F0-8	22	12	4	41.89	0.2252	5.375984722	4	3.23174	0.771482454	0
formosa	Cold	F0-8	28	12	5	41.89	0.311866667	7.444895361	2	3.30953	0.790052519	0
formosa	Cold	F0-2	22	21	1	40.25	0.152266667	3.783022774	5	2.82933	0.70293913	0
formosa	Cold	F0-2	38	21	2	40.25	0.2968	7.373913043	NA	NA		0
formosa	Cold	F0-2	28	21	3	40.25	0.270266667	6.714699793	4	2.91708	0.724740373	0
formosa	Cold	F0-2	18	21	4	40.25	0.193333333	4.803312629	3	5.1091	1.269341615	0
formosa	Cold	F0-2	34	21	5	40.25	0.320933333	7.973498965	2	0.655059	0.162747578	0
formosa	Cold	F0-2	22	22	1	43.13	0.190933333	4.426926347	5	2.80897	0.651279852	0
formosa	Cold	F0-2	38	22	2	43.13	0.319733333	7.413246773	1	0.291764	0.067647577	0
formosa	Cold	F0-2	28	22	3	43.13	0.214666667	4.977200711	4	1.9083	0.442453049	0
formosa	Cold	F0-2	18	22	4	43.13	0.113733333	2.636988948	3	2.54741	0.590635289	0
formosa	Cold	F0-2	34	22	5	43.13	0.250933333	5.818069403	2	1.98145	0.459413401	0
formosa	Cold	F0-2	22	23	1	41.07	0.221866667	5.402158916	5	4.52191	1.101025079	0
formosa	Cold	F0-2	38	23	2	41.07	0.281333333	6.850093337	1	1.46971	0.357854882	0
formosa	Cold	F0-2	28	23	3	41.07	0.267466667	6.512458404	4	4.69405	1.142938885	0
formosa	Cold	F0-2	18	23	4	41.07	0.148666667	3.619836052	3	5.86218	1.427363039	0
formosa	Cold	F0-2	34	23	5	41.07	0.283733333	6.908530152	2	1.22843	0.299106404	0
formosa	Cold	F0-2	22	24	1	42.22	0.243733333	5.772935418	5	4.08137	0.966691142	0
formosa	Cold	F0-2	38	24	2	42.22	0.274	6.489815253	1	0.359989	0.08526504	0
formosa	Cold	F0-2	28	24	3	42.22	0.302933333	7.17511448	4	3.96315	0.938690194	0
formosa	Cold	F0-2	18	24	4	42.22	0.167333333	3.963366493	3	3.69249	0.874583136	0
formosa	Cold	F0-2	34	24	5	42.22	0.3216	7.617243013	2	2.73186	0.647053529	0
formosa	Cold	F0-2	22	25	1	40.65	0.192	4.723247232	5	5.10087	1.254826568	0
formosa	Cold	F0-2	38	25	2	40.65	0.2468	6.071340713	1	0.527234	0.129700861	0
formosa	Cold	F0-2	28	25	3	40.65	0.223466667	5.497334973	4	4.46043	1.097276753	0
formosa	Cold	F0-2	18	25	4	40.65	0.116266667	2.860188602	3	3.31982	0.816683887	0
formosa	Cold	F0-2	34	25	5	40.65	0.308	7.576875769	2	4.4467	1.093899139	0
formosa	Cold	F0-2	22	26	1	39.74	0.1888	4.750880725	5	1.94974	0.490624056	0
formosa	Cold	F0-2	38	26	2	39.74	0.2936	7.388022144	1	1.74042	0.437951686	0
formosa	Cold	F0-2	28	26	3	39.74	0.197466667	4.968964939	4	2.39878	0.60361852	0
formosa	Cold	F0-2	18	26	4	39.74	0.105866667	2.663982553	3	3.09534	0.778897836	0
formosa	Cold	F0-2	34	26	5	39.74	0.341466667	8.592518034	2	2.03791	0.51281077	0
formosa	Cold	F0-2	22	27	1	38.12	0.227466667	5.967121371	5	2.21781	0.581796957	0
formosa	Cold	F0-2	38	27	2	38.12	0.268133333	7.033927947	1	1.51077	0.396319517	0
formosa	Cold	F0-2	28	27	3	38.12	0.2716	7.124868835	4	4.40546	1.155682057	0
formosa	Cold	F0-2	18	27	4	38.12	0.1528	4.008394544	3	1.33975	0.351455929	0
formosa	Cold	F0-2	34	27	5	38.12	0.355333333	9.321441063	2	0.74342	0.195020986	0
formosa	Cold	F0-2	22	28	1	41.65	0.2568	6.165666267	5	3.16252	0.759308523	0
formosa	Cold	F0-2	38	28	2	41.65	0.238533333	5.727090836	1	0.285936	0.068652101	0
formosa	Cold	F0-2	28	28	3	41.65	0.305066667	7.324529812	4	2.96689	0.712338535	0
formosa	Cold	F0-2	18	28	4	41.65	0.188933333	4.536214486	3	3.6158	0.868139256	0
formosa	Cold	F0-2	34	28	5	41.65	0.3376	8.105642257	2	2.58972	0.621781513	0
formosa	Cold	F0-9	22	37	1	37.56	0.228933333	6.09513667	5	0.25749	0.068554313	0
formosa	Cold	F0-9	38	37	2	37.56	0.283066667	7.536386226	1	0.945269	0.251669063	0
formosa	Cold	F0-9	28	37	3	37.56	0.268	7.135250266	4	0.608884	0.162109691	0
formosa	Cold	F0-9	18	37	4	37.56	0.155333333	4.135605254	3	1.08664	0.289307774	0
formosa	Cold	F0-9	34	37	5	37.56	0.312266667	8.313809017	2	0.619829	0.165023695	0
formosa	Cold	F0-9	22	38	1	42.12	0.2632	6.248812915	5	3.13571	0.74447056	0
formosa	Cold	F0-9	38	38	2	42.12	0.295333333	7.011712567	1	0.396309	0.094090456	0
formosa	Cold	F0-9	28	38	3	42.12	0.2796	6.638176638	4	4.5845	1.088437797	0
formosa	Cold	F0-9	18	38	4	42.12	0.183333333	4.352643242	3	5.34281	1.268473409	0
formosa	Cold	F0-9	34	38	5	42.12	0.315333333	7.486546375	2	3.10009	0.73601377	0
formosa	Cold	F0-9	22	39	1	40.63	0.225066667	5.539420789	5	3.55829	0.875778981	0
formosa	Cold	F0-9	38	39	2	40.63	0.314933333	7.751251128	1	0.822379	0.202406842	0
formosa	Cold	F0-9	28	39	3	40.63	0.309733333	7.62326688	4	3.23867	0.797112971	0
formosa	Cold	F0-9	18	39	4	40.63	0.175733333	4.325211256	3	2.93297	0.721873	0
formosa	Cold	F0-9	34	39	5	40.63	0.3548	8.732463697	2	2.57133	0.632864878	0
formosa	Cold	F0-9	22	40	1	42	0.190933333	4.546031746	5	0.798355	0.190084524	0
formosa	Cold	F0-9	38	40	2	42	0.322133333	7.66984127	1	1.15202	0.274290476	0
formosa	Cold	F0-9	28	40	3	42	0.264933333	6.307936508	4	1.96951	0.468930952	0
formosa	Cold	F0-9	18	40	4	42	0.186933333	4.450793651	3	3.23388	0.769971429	0
formosa	Cold	F0-9	34	40	5	42	0.2908	6.923809524	2	1.87917	0.447421429	0
formosa	Cold	F0-9	18	41	1	38.37	0.1844	4.805837894	3	5.38458	1.403330727	0
formosa	Cold	F0-9	38	41	2	38.37	0.321333333	8.37459821	4	3.43781	0.895962992	0
formosa	Cold	F0-9	34	41	3	38.37	0.3444	8.975762314	5	3.1141	0.811597602	0
formosa	Cold	F0-9	22	41	4	38.37	0.2288	5.962991921	2	4.60552	1.200291895	0
formosa	Cold	F0-9	28	41	5	38.37	0.303333333	7.905481713	1	4.0537	1.056476414	0
formosa	Cold	F0-9	18	42	1	43.09	0.160533333	3.7255357	3	5.08322	1.179675099	0
formosa	Cold	F0-9	38	42	2	43.09	0.225466667	5.232459194	4	1.76396	0.409366442	0
formosa	Cold	F0-9	34	42	3	43.09	0.3016	6.999303783	5	3.19344	0.741109306	0
formosa	Cold	F0-9	22	42	4	43.09	0.185466667	4.304169568	2	6.78663	1.574989557	0
formosa	Cold	F0-9	28	42	5	43.09	0.275866667	6.402104123	1	6.6376	1.540403806	0
formosa	Cold	F0-9	18	43	1	37.02	0.154133333	4.163515217	3	5.5085	1.487979471	0
formosa	Cold	F0-9	38	43	2	37.02	0.345066667	9.3210877	4	4.09615	1.106469476	0
formosa	Cold	F0-9	34	43	3	37.02	0.348533333	9.414730776	5	9.51138	2.569254457	0
formosa	Cold	F0-9	22	43	4	37.02	0.263866667	7.127678732	2	5.94691	1.606404646	0
formosa	Cold	F0-9	28	43	5	37.02	0.313866667	8.478300018	1	4.88727	1.320170178	0
formosa	Cold	F0-9	18	44	1	39.88	0.152	3.811434303	3	4.34935	1.090609328	0
formosa	Cold	F0-9	38	44	2	39.88	0.221333333	5.549983283	4	3.59399	0.901201103	0
formosa	Cold	F0-9	34	44	3	39.88	0.3352	8.405215647	5	3.06148	0.767673019	0
formosa	Cold	F0-9	22	44	4	39.88	0.240266667	6.024740889	2	3.75261	0.940975426	0
formosa	Cold	F0-9	28	44	5	39.88	0.306133333	7.676362421	1	3.78023	0.947901204	0
formosa	Cold	F0-3	18	53	1	40.59	0.161866667	3.987845939	3	4.31913	1.064087214	0
formosa	Cold	F0-3	38	53	2	40.59	0.308133333	7.591360762	4	4.1063	1.011653117	0
formosa	Cold	F0-3	34	53	3	40.59	0.350266667	8.629383264	5	3.10878	0.765898004	0
formosa	Cold	F0-3	22	53	4	40.59	0.242933333	5.98505379	2	5.91412	1.457038679	0
formosa	Cold	F0-3	28	53	5	40.59	0.307333333	7.571651474	1	4.36691	1.075858586	0
formosa	Cold	F0-3	18	54	1	40.87	0.146533333	3.585351929	3	5.60165	1.370601908	0
formosa	Cold	F0-3	38	54	2	40.87	0.276666667	6.769431531	4	1.92601	0.471252753	0
formosa	Cold	F0-3	34	54	3	40.87	0.308	7.536090042	5	1.91939	0.469632983	0
formosa	Cold	F0-3	22	54	4	40.87	0.230666667	5.64391159	2	5.51085	1.348385124	0
formosa	Cold	F0-3	28	54	5	40.87	0.302533333	7.402332599	1	5.17869	1.267112797	0
formosa	Cold	F0-3	18	55	1	42.63	0.181866667	4.266166237	3	4.61813	1.083305184	0
formosa	Cold	F0-3	38	55	2	42.63	0.2888	6.774571898	4	3.67878	0.862955665	0
formosa	Cold	F0-3	34	55	3	42.63	0.318533333	7.47204629	5	1.55619	0.365045742	0
formosa	Cold	F0-3	22	55	4	42.63	0.223333333	5.23887716	2	3.21357	0.75382829	0
formosa	Cold	F0-3	28	55	5	42.63	0.285733333	6.702635077	1	3.76438	0.883035421	0
formosa	Cold	F0-3	18	56	1	39.02	0.186133333	4.770203315	3	6.93593	1.777532035	0
formosa	Cold	F0-3	38	56	2	39.02	0.262533333	6.728173586	4	2.03633	0.521868273	0
formosa	Cold	F0-3	34	56	3	39.02	0.348666667	8.935588587	5	1.61518	0.413936443	0
formosa	Cold	F0-3	22	56	4	39.02	0.240533333	6.164360157	NA	NA		0
formosa	Cold	F0-3	28	56	5	39.02	0.3152	8.077908765	1	4.94089	1.266245515	0
formosa	Cold	F0-8	28	10	5	40.96	NA	NA	2	1.98401	0.484377441	0
formosa	Cold	F0-8	38	10	3	40.96	NA	NA	3	0.655132	0.159944336	0
formosa	Cold	F0-8	22	10	4	40.96	NA	NA	4	2.24116	0.547158203	0
formosa	Hot	F0-8	18	1	1	39.67	0.1464	3.690446181	5	4.60882	1.161789766	0
formosa	Hot	F0-8	34	1	2	39.67	0.3012	7.592639274	1	6.792	1.712125032	0
formosa	Hot	F0-8	38	1	3	39.67	0.2808	7.078396773	3	3.93891	0.992919082	0
formosa	Hot	F0-8	22	1	4	39.67	0.186266667	4.695403748	4	3.38328	0.852856063	0
formosa	Hot	F0-8	28	1	5	39.67	0.2648	6.675069322	2	6.2723	1.581119234	0
formosa	Hot	F0-8	18	2	1	39.42	0.105866667	2.685607982	5	5.66856	1.437990868	0
formosa	Hot	F0-8	34	2	2	39.42	0.304266667	7.718586166	1	8.67039	2.199490107	0
formosa	Hot	F0-8	38	2	3	39.42	0.272666667	6.916962625	3	3.19453	0.810383054	0
formosa	Hot	F0-8	22	2	4	39.42	0.187866667	4.765770337	4	5.26575	1.335806697	0
formosa	Hot	F0-8	28	2	5	39.42	0.2944	7.468290208	2	5.63397	1.429216134	0
formosa	Hot	F0-8	18	3	1	44.98	0.179333333	3.986957166	5	4.44895	0.989095153	0
formosa	Hot	F0-8	34	3	2	44.98	0.3432	7.630057803	1	4.72231	1.049868831	0
formosa	Hot	F0-8	38	3	3	44.98	0.2688	5.975989329	3	2.60286	0.57867052	0
formosa	Hot	F0-8	22	3	4	44.98	0.1456	3.23699422	4	1.67273	0.371883059	0
formosa	Hot	F0-8	28	3	5	44.98	0.308266667	6.853416333	2	3.6971	0.821943086	0
formosa	Hot	F0-8	18	4	1	35.43	0.113333333	3.198795747	5	7.42031	2.094357889	0
formosa	Hot	F0-8	34	4	2	35.43	0.282	7.959356478	1	6.11239	1.725201806	0
formosa	Hot	F0-8	38	4	3	35.43	0.234533333	6.619625553	3	5.92374	1.67195597	0
formosa	Hot	F0-8	22	4	4	35.43	0.232133333	6.551886349	4	7.02579	1.983005927	0
formosa	Hot	F0-8	28	4	5	35.43	0.302533333	8.538903001	2	5.49124	1.549884279	0
formosa	Hot	F0-8	18	13	1	40.24	0.152933333	3.800530152	5	7.18281	1.784992545	0
formosa	Hot	F0-8	34	13	2	40.24	0.3124	7.763419483	1	7.38225	1.834555169	0
formosa	Hot	F0-8	38	13	3	40.24	0.2488	6.182902584	3	2.91642	0.724756461	0
formosa	Hot	F0-8	22	13	4	40.24	0.244	6.06361829	4	7.36499	1.830265905	0
formosa	Hot	F0-8	28	13	5	40.24	0.298533333	7.418820411	2	6.76582	1.681366799	0
formosa	Hot	F0-8	18	14	1	37.24	0.1788	4.801288937	5	4.22186	1.133689581	0
formosa	Hot	F0-8	34	14	2	37.24	0.352666667	9.470103831	1	6.80724	1.827937701	0
formosa	Hot	F0-8	38	14	3	37.24	0.2724	7.31471536	3	5.72406	1.53707304	0
formosa	Hot	F0-8	22	14	4	37.24	0.267333333	7.178660938	4	4.78911	1.286012352	0
formosa	Hot	F0-8	28	14	5	37.24	0.3196	8.58216971	2	5.7396	1.541245972	0
formosa	Hot	F0-8	18	15	1	38.67	0.181866667	4.703042841	5	4.4692	1.155727954	0
formosa	Hot	F0-8	34	15	2	38.67	0.3036	7.851047324	1	2.88505	0.746069304	0
formosa	Hot	F0-8	38	15	3	38.67	0.2588	6.692526506	3	2.21767	0.573485906	0
formosa	Hot	F0-8	22	15	4	38.67	0.189333333	4.896129644	4	3.59876	0.930633566	0
formosa	Hot	F0-8	28	15	5	38.67	0.312666667	8.08550987	2	4.06299	1.0506827	0
formosa	Hot	F0-2	18	17	1	45.95	0.1496	3.255712731	3	2.93703	0.639179543	0
formosa	Hot	F0-2	38	17	2	45.95	0.254533333	5.539354371	1	4.10297	0.892920566	0
formosa	Hot	F0-2	34	17	3	45.95	0.268133333	5.835328255	2	4.73338	1.030115343	0
formosa	Hot	F0-2	22	17	4	45.95	0.1616	3.516866159	5	3.57685	0.778422198	0
formosa	Hot	F0-2	28	17	5	45.95	0.2036	4.430903156	4	6.03871	1.314191513	0
formosa	Hot	F0-2	22	18	1	41.61	0.1896	4.556596972	5	4.71046	1.132049988	0
formosa	Hot	F0-2	38	18	2	41.61	0.310666667	7.466153969	1	0.603299	0.144988945	0
formosa	Hot	F0-2	28	18	3	41.61	0.208266667	5.005207082	4	6.15216	1.4785292	0
formosa	Hot	F0-2	18	18	4	41.61	0.155466667	3.736281343	3	5.30174	1.274150445	0
formosa	Hot	F0-2	34	18	5	41.61	0.2444	5.87358808	2	2.70447	0.649956741	0
formosa	Hot	F0-2	22	19	1	45.26	0.159733333	3.529238474	5	5.52657	1.221071586	0
formosa	Hot	F0-2	38	19	2	45.26	0.306666667	6.775666519	1	4.63178	1.023371631	0
formosa	Hot	F0-2	28	19	3	45.26	0.2656	5.868316394	4	7.60455	1.680192223	0
formosa	Hot	F0-2	18	19	4	45.26	0.184933333	4.086021505	3	7.02903	1.553033584	0
formosa	Hot	F0-2	34	19	5	45.26	0.277866667	6.139343055	2	4.47273	0.988230225	0
formosa	Hot	F0-2	22	20	1	42.93	0.163733333	3.813960711	5	5.57565	1.298777079	0
formosa	Hot	F0-2	38	20	2	42.93	0.2728	6.354530631	1	2.78351	0.648383415	0
formosa	Hot	F0-2	28	20	3	42.93	0.243333333	5.668141936	4	3.48946	0.81282553	0
formosa	Hot	F0-2	18	20	4	42.93	0.181333333	4.223930429	3	3.37044	0.785101328	0
formosa	Hot	F0-2	34	20	5	42.93	0.308933333	7.196210886	2	3.25114	0.757311903	0
formosa	Hot	F0-2	22	29	1	37.14	0.1868	5.029617663	5	5.34375	1.438812601	0
formosa	Hot	F0-2	38	29	2	37.14	0.3116	8.389876144	1	4.96374	1.336494346	0
formosa	Hot	F0-2	28	29	3	37.14	0.2488	6.698976844	4	7.17343	1.931456651	0
formosa	Hot	F0-2	18	29	4	37.14	0.1312	3.532579429	3	4.96006	1.3355035	0
formosa	Hot	F0-2	34	29	5	37.14	0.3048	8.206785137	2	8.78922	2.366510501	0
formosa	Hot	F0-2	22	30	1	36.66	0.154	4.200763775	5	2.50476	0.683240589	0
formosa	Hot	F0-2	38	30	2	36.66	0.305066667	8.321513002	1	0.381869	0.10416503	0
formosa	Hot	F0-2	28	30	3	36.66	0.3108	8.477905074	4	4.66406	1.272247681	0
formosa	Hot	F0-2	18	30	4	36.66	0.161733333	4.41171122	3	5.29025	1.443057829	0
formosa	Hot	F0-2	34	30	5	36.66	0.307333333	8.383342426	2	6.76058	1.844129842	0
formosa	Hot	F0-2	22	31	1	40.89	0.195066667	4.77052254	5	5.60645	1.371105405	0
formosa	Hot	F0-2	38	31	2	40.89	0.234	5.72267058	1	3.12046	0.763135241	0
formosa	Hot	F0-2	28	31	3	40.89	0.2716	6.642210809	4	5.12509	1.253384691	0
formosa	Hot	F0-2	18	31	4	40.89	0.183866667	4.49661694	3	5.32072	1.301227684	0
formosa	Hot	F0-2	34	31	5	40.89	0.376266667	9.201923861	2	3.63144	0.88809978	0
formosa	Hot	F0-2	22	32	1	42.6	0.150933333	3.543035994	5	4.77919	1.121875587	0
formosa	Hot	F0-2	38	32	2	42.6	0.266666667	6.259780908	1	0.922137	0.216464085	0
formosa	Hot	F0-2	28	32	3	42.6	0.2888	6.779342723	4	5.95434	1.397732394	0
formosa	Hot	F0-2	18	32	4	42.6	0.175333333	4.115805947	3	5.26091	1.234955399	0
formosa	Hot	F0-2	34	32	5	42.6	0.358266667	8.410015649	2	4.13101	0.969720657	0
formosa	Hot	F0-9	22	33	1	40.06	0.2292	5.721417873	5	4.27417	1.066942087	0
formosa	Hot	F0-9	38	33	2	40.06	0.296533333	7.402229988	1	3.074	0.767348977	0
formosa	Hot	F0-9	28	33	3	40.06	0.292133333	7.292394741	4	5.82705	1.454580629	0
formosa	Hot	F0-9	18	33	4	40.06	0.1836	4.583125312	3	4.51608	1.127329006	0
formosa	Hot	F0-9	34	33	5	40.06	0.307866667	7.685138958	2	4.3807	1.093534698	0
formosa	Hot	F0-9	22	34	1	39.37	0.170533333	4.33155533	5	3.83499	0.974089408	0
formosa	Hot	F0-9	38	34	2	39.37	0.275733333	7.003640674	1	3.24539	0.824330709	0
formosa	Hot	F0-9	28	34	3	39.37	0.265866667	6.753026839	4	3.81612	0.969296419	0
formosa	Hot	F0-9	18	34	4	39.37	0.111066667	2.821098976	3	2.80006	0.711216662	0
formosa	Hot	F0-9	34	34	5	39.37	0.304133333	7.725002117	2	2.9072	0.738430277	0
formosa	Hot	F0-9	22	35	1	37.88	0.167866667	4.431538191	5	5.62142	1.484007392	0
formosa	Hot	F0-9	38	35	2	37.88	0.310133333	8.187258008	1	2.65396	0.70062302	0
formosa	Hot	F0-9	28	35	3	37.88	0.196533333	5.188313974	4	4.65	1.227560718	0
formosa	Hot	F0-9	18	35	4	37.88	0.107733333	2.84406899	3	2.61265	0.689717529	0
formosa	Hot	F0-9	34	35	5	37.88	0.347066667	9.162266807	2	7.60459	2.007547518	0
formosa	Hot	F0-9	22	36	1	37.52	0.184533333	4.918265814	5	4.00447	1.067289446	0
formosa	Hot	F0-9	38	36	2	37.52	0.293466667	7.821606254	1	4.30751	1.148057036	0
formosa	Hot	F0-9	28	36	3	37.52	0.264266667	7.043354655	4	3.07529	0.819640192	0
formosa	Hot	F0-9	18	36	4	37.52	0.1888	5.031982942	3	3.24251	0.864208422	0
formosa	Hot	F0-9	34	36	5	37.52	0.361866667	9.644633973	2	4.143	1.104211087	0
formosa	Hot	F0-9	18	45	1	37.79	0.129066667	3.415365617	3	5.35188	1.41621593	0
formosa	Hot	F0-9	38	45	2	37.79	0.254	6.721354856	4	3.19016	0.844181	0
formosa	Hot	F0-9	34	45	3	37.79	0.317466667	8.400811502	5	3.31741	0.87785393	0
formosa	Hot	F0-9	22	45	4	37.79	0.225866667	5.97688983	2	4.02599	1.06535856	0
formosa	Hot	F0-9	28	45	5	37.79	0.272666667	7.215312693	1	5.00466	1.32433448	0
formosa	Hot	F0-9	18	46	1	43.74	0.1488	3.401920439	3	3.38882	0.774764518	0
formosa	Hot	F0-9	38	46	2	43.74	0.2076	4.746227709	4	3.88091	0.887267947	0
formosa	Hot	F0-9	34	46	3	43.74	0.270933333	6.194177717	5	6.84214	1.564275263	0
formosa	Hot	F0-9	22	46	4	43.74	0.183866667	4.203627496	2	3.18591	0.728374486	0
formosa	Hot	F0-9	28	46	5	43.74	0.3104	7.096479195	1	6.02626	1.37774577	0
formosa	Hot	F0-9	18	47	1	42.96	0.186133333	4.332712601	3	2.09526	0.487723464	0
formosa	Hot	F0-9	38	47	2	42.96	0.3616	8.417132216	4	2.27335	0.529178305	0
formosa	Hot	F0-9	34	47	3	42.96	0.3232	7.523277467	5	2.4711	0.575209497	0
formosa	Hot	F0-9	22	47	4	42.96	0.242533333	5.645561763	2	1.5663	0.364594972	0
formosa	Hot	F0-9	28	47	5	42.96	0.3236	7.532588454	1	4.06743	0.946794693	0
formosa	Hot	F0-9	18	48	1	40.24	0.1608	3.996023857	3	4.98826	1.239627237	0
formosa	Hot	F0-9	38	48	2	40.24	0.306933333	7.627567926	4	4.08041	1.01401839	0
formosa	Hot	F0-9	34	48	3	40.24	0.3328	8.270377734	5	4.08694	1.015641153	0
formosa	Hot	F0-9	22	48	4	40.24	0.2372	5.894632207	NA	NA		0
formosa	Hot	F0-9	28	48	5	40.24	0.308133333	7.657388999	1	5.55983	1.381667495	0
formosa	Hot	F0-3	18	49	1	39.44	0.148933333	3.776200135	3	3.79188	0.96143002	0
formosa	Hot	F0-3	38	49	2	39.44	0.275066667	6.974306964	4	1.98228	0.502606491	0
formosa	Hot	F0-3	34	49	3	39.44	0.301866667	7.653820149	5	4.47341	1.134231744	0
formosa	Hot	F0-3	22	49	4	39.44	0.203066667	5.148749155	NA	NA		0
formosa	Hot	F0-3	28	49	5	39.44	0.2668	6.764705882	1	4.94724	1.254371197	0
formosa	Hot	F0-3	18	50	1	39.81	0.1432	3.597086159	3	3.8717	0.972544587	0
formosa	Hot	F0-3	38	50	2	39.81	0.263866667	6.628150381	4	3.18855	0.800941974	0
formosa	Hot	F0-3	34	50	3	39.81	0.231733333	5.820983003	5	3.17112	0.796563677	0
formosa	Hot	F0-3	22	50	4	39.81	0.165333333	4.15306037	NA	NA		0
formosa	Hot	F0-3	28	50	5	39.81	0.2292	5.7573474	1	3.85338	0.967942728	0
formosa	Hot	F0-3	18	51	1	40.1	0.158	3.940149626	3	2.32096	0.578793017	0
formosa	Hot	F0-3	38	51	2	40.1	0.3324	8.289276808	4	2.64356	0.659241895	0
formosa	Hot	F0-3	34	51	3	40.1	0.309066667	7.707398171	5	4.06912	1.014743142	0
formosa	Hot	F0-3	22	51	4	40.1	0.208666667	5.203657523	2	4.10103	1.022700748	0
formosa	Hot	F0-3	28	51	5	40.1	0.3336	8.319201995	1	5.81172	1.449306733	0
formosa	Hot	F0-3	18	52	1	44.38	0.13	2.929247409	3	5.28884	1.19171699	0
formosa	Hot	F0-3	38	52	2	44.38	0.225466667	5.080366531	4	2.81957	0.63532447	0
formosa	Hot	F0-3	34	52	3	44.38	0.318933333	7.186420309	5	3.5826	0.807255521	0
formosa	Hot	F0-3	22	52	4	44.38	0.249866667	5.630163737	2	3.91232	0.881550248	0
formosa	Hot	F0-3	28	52	5	44.38	0.304133333	6.852936758	1	3.377	0.760928346	0
formosa	Hot	F0-9	18	61	1	37.37	0.1244	3.328873428	3	4.90444	1.312400321	0
formosa	Hot	F0-9	38	61	2	37.37	0.2272	6.079743109	4	4.80678	1.286267059	0
formosa	Hot	F0-9	34	61	3	37.37	0.307333333	8.22406565	5	4.62157	1.236705914	0
formosa	Hot	F0-9	22	61	4	37.37	0.202666667	5.423245027	2	3.43866	0.920165908	0
formosa	Hot	F0-9	28	61	5	37.37	0.302266667	8.088484524	1	4.94303	1.322726786	0
formosa	Hot	F0-9	18	62	1	41.04	0.1428	3.479532164	3	4.03958	0.984303119	0
formosa	Hot	F0-9	38	62	2	41.04	0.1844	4.493177388	4	3.70931	0.903827973	0
formosa	Hot	F0-9	34	62	3	41.04	0.303466667	7.394411956	5	4.8549	1.182967836	0
formosa	Hot	F0-9	22	62	4	41.04	0.188133333	4.584145549	2	4.2528	1.03625731	0
formosa	Hot	F0-9	28	62	5	41.04	0.2724	6.637426901	1	8.37311	2.040231481	0
formosa	Hot	F0-9	18	63	1	42.43	0.113733333	2.680493362	3	3.07107	0.723796842	0
formosa	Hot	F0-9	38	63	2	42.43	0.273066667	6.435698012	4	2.91393	0.686761725	0
formosa	Hot	F0-9	34	63	3	42.43	0.313066667	7.378427213	5	2.80739	0.661652133	0
formosa	Hot	F0-9	22	63	4	42.43	0.1464	3.450388876	2	2.646	0.623615366	0
formosa	Hot	F0-9	28	63	5	42.43	0.304266667	7.171026789	1	3.67731	0.86667688	0
formosa	Hot	F0-2	22	16	1	45.95	0.156	3.394994559	NA	NA		0
formosa	Hot	F0-2	38	16	2	45.95	0.261066667	5.681537904	NA	NA		0
mexicana	Hot	F0-102	22	101	1	38	0.292666667	7.701754386	5	0.998892	0.262866316	1
mexicana	Hot	F0-102	18	101	2	38	0.264666667	6.964912281	1	0.026897	0.007078158	1
mexicana	Hot	F0-102	34	101	3	38	0.3896	10.25263158	4	0.0723634	0.019043	1
mexicana	Hot	F0-102	38	101	4	38	0.317333333	8.350877193	3	1.28664	0.338589474	1
mexicana	Hot	F0-102	28	101	5	38	0.3344	8.8	2	2.86057	0.752781579	1
mexicana	Hot	F0-102	22	102	1	38	0.42	11.05263158	5	0.0339626	0.008937526	1
mexicana	Hot	F0-102	18	102	2	38	0.309066667	8.133333333	1	0.823466	0.216701579	1
mexicana	Hot	F0-102	34	102	3	38	0.355866667	9.364912281	4	0.0292336	0.007693053	1
mexicana	Hot	F0-102	38	102	4	38	0.331733333	8.729824561	3	0.0451063	0.011870079	1
mexicana	Hot	F0-102	28	102	5	38	0.42	11.05263158	2	0.0382118	0.010055737	1
mexicana	Hot	F0-102	22	103	1	40	0.311066667	7.776666667	5	4.99925	1.2498125	1
mexicana	Hot	F0-102	18	103	2	40	0.266666667	6.666666667	1	4.30116	1.07529	1
mexicana	Hot	F0-102	34	103	3	40	0.378533333	9.463333333	4	2.84127	0.7103175	1
mexicana	Hot	F0-102	38	103	4	40	0.3604	9.01	3	3.11665	0.7791625	1
mexicana	Hot	F0-102	28	103	5	40	0.313333333	7.833333333	2	3.77827	0.9445675	1
mexicana	Hot	F0-102	22	104	1	41	0.312666667	7.62601626	5	1.24476	0.3036	1
mexicana	Hot	F0-102	18	104	2	41	0.266933333	6.510569106	1	1.51593	0.369739024	1
mexicana	Hot	F0-102	34	104	3	41	0.175866667	4.289430894	4	0.0440769	0.010750463	1
mexicana	Hot	F0-102	38	104	4	41	0.3628	8.848780488	3	1.07919	0.263217073	1
mexicana	Hot	F0-102	28	104	5	41	0.360266667	8.78699187	2	2.08121	0.507612195	1
mexicana	Cold	F0-102	22	105	1	38	0.264533333	6.961403509	5	0.771974	0.203151053	0
mexicana	Cold	F0-102	18	105	2	38	0.2312	6.084210526	1	3.32317	0.874518421	0
mexicana	Cold	F0-102	34	105	3	38	0.318266667	8.375438596	4	0.0754001	0.019842132	0
mexicana	Cold	F0-102	38	105	4	38	0.221333333	5.824561404	3	1.0685	0.281184211	0
mexicana	Cold	F0-102	28	105	5	38	0.3004	7.905263158	2	1.6251	0.427657895	0
mexicana	Cold	F0-102	22	106	1	36	0.198266667	5.507407407	5	0.629796	0.174943333	0
mexicana	Cold	F0-102	18	106	2	36	0.156266667	4.340740741	1	0.455093	0.126414722	0
mexicana	Cold	F0-102	34	106	3	36	0.399866667	11.10740741	4	0.0353662	0.009823944	0
mexicana	Cold	F0-102	38	106	4	36	0.260666667	7.240740741	3	1.76246	0.489572222	0
mexicana	Cold	F0-102	28	106	5	36	0.282133333	7.837037037	2	2.13619	0.593386111	0
mexicana	Cold	F0-102	22	107	1	41	0.262666667	6.406504065	5	0.0443268	0.010811415	0
mexicana	Cold	F0-102	18	107	2	41	0.226	5.512195122	1	0.571792	0.139461463	0
mexicana	Cold	F0-102	34	107	3	41	0.3552	8.663414634	4	1.40576	0.342868293	0
mexicana	Cold	F0-102	38	107	4	41	0.316533333	7.720325203	3	0.239281	0.05836122	0
mexicana	Cold	F0-102	28	107	5	41	0.352533333	8.598373984	2	0.0392771	0.00957978	0
mexicana	Cold	F0-102	22	108	1	38	0.2312	6.084210526	5	0.0352536	0.009277263	0
mexicana	Cold	F0-102	18	108	2	38	0.2048	5.389473684	1	0.0349121	0.009187395	0
mexicana	Cold	F0-102	34	108	3	38	0.2368	6.231578947	4	0.813657	0.214120263	0
mexicana	Cold	F0-102	38	108	4	38	0.218666667	5.754385965	3	0.25048	0.065915789	0
mexicana	Cold	F0-102	28	108	5	38	0.267333333	7.035087719	2	0.04608	0.012126316	0
mexicana	Hot	F0-102	22	109	1	42	0.3044	7.247619048	5	3.30703	0.787388095	0
mexicana	Hot	F0-102	18	109	2	42	0.184	4.380952381	1	0.406813	0.096860238	0
mexicana	Hot	F0-102	34	109	3	42	0.3184	7.580952381	4	1.2841	0.305738095	0
mexicana	Hot	F0-102	38	109	4	42	0.3088	7.352380952	3	2.41484	0.574961905	0
mexicana	Hot	F0-102	28	109	5	42	0.262533333	6.250793651	2	1.87876	0.44732381	0
mexicana	Hot	F0-102	22	110	1	44	0.310533333	7.057575758	5	1.37837	0.313265909	0
mexicana	Hot	F0-102	18	110	2	44	0.275733333	6.266666667	1	4.69586	1.067240909	0
mexicana	Hot	F0-102	34	110	3	44	0.3544	8.054545455	4	3.14463	0.714688636	0
mexicana	Hot	F0-102	38	110	4	44	0.321066667	7.296969697	3	4.83876	1.099718182	0
mexicana	Hot	F0-102	28	110	5	44	0.3884	8.827272727	2	2.79602	0.635459091	0
mexicana	Hot	F0-102	22	111	1	41	0.27	8.4375	5	3.00933	0.733982927	1
mexicana	Hot	F0-102	18	111	2	41	0.346	10.8125	1	0.715153	0.174427561	1
mexicana	Hot	F0-102	34	111	3	41	0.42	13.125	4	2.21161	0.539417073	1
mexicana	Hot	F0-102	38	111	4	41	0.328533333	10.26666667	3	4.89471	1.193831707	1
mexicana	Hot	F0-102	28	111	5	41	0.3544	11.075	2	1.18349	0.288656098	1
mexicana	Hot	F0-102	22	112	1	31	0.2244	7.238709677	5	0.0394943	0.012740097	1
mexicana	Hot	F0-102	18	112	2	31	0.201866667	6.511827957	1	1.66442	0.536909677	1
mexicana	Hot	F0-102	34	112	3	31	0.406266667	13.10537634	4	6.80276	2.19443871	1
mexicana	Hot	F0-102	38	112	4	31	0.2768	8.929032258	3	6.94338	2.2398	1
mexicana	Hot	F0-102	28	112	5	31	0.2396	7.729032258	2	4.10994	1.325787097	1
mexicana	Cold	F0-102	22	113	1	26	NA	NA	5	0.294256	0.113175385	1
mexicana	Cold	F0-102	18	113	2	26	NA	NA	1	0.0260069	0.010002654	1
mexicana	Cold	F0-102	34	113	3	26	NA	NA	4	2.10222	0.808546154	1
mexicana	Cold	F0-102	38	113	4	26	NA	NA	3	0.318678	0.122568462	1
mexicana	Cold	F0-102	28	113	5	26	NA	NA	2	0.916172	0.352373846	1
mexicana	Cold	F0-102	22	114	1	38	0.358266667	9.428070175	5	0.0275669	0.007254447	0
mexicana	Cold	F0-102	18	114	2	38	0.191333333	5.035087719	1	0.156964	0.041306316	0
mexicana	Cold	F0-102	34	114	3	38	0.2228	5.863157895	4	0.0330149	0.008688132	0
mexicana	Cold	F0-102	38	114	4	38	NA	NA	3	0.186411	0.049055526	0
mexicana	Cold	F0-102	28	114	5	38	0.236133333	6.214035088	2	3.13317	0.824518421	0
mexicana	Cold	F0-102	22	115	1	33	0.350533333	10.62222222	5	2.70484	0.819648485	0
mexicana	Cold	F0-102	18	115	2	33	0.262	7.939393939	1	5.11043	1.548615152	0
mexicana	Cold	F0-102	34	115	3	33	0.383066667	11.60808081	4	6.87351	2.082881818	0
mexicana	Cold	F0-102	38	115	4	33	0.264666667	8.02020202	3	2.67068	0.80929697	0
mexicana	Cold	F0-102	28	115	5	33	0.3224	9.76969697	2	4.97652	1.508036364	0
mexicana	Cold	F0-102	22	116	1	35	0.303733333	8.678095238	5	3.93125	1.123214286	0
mexicana	Cold	F0-102	18	116	2	35	0.215733333	6.163809524	1	6.19569	1.770197143	0
mexicana	Cold	F0-102	34	116	3	35	0.322533333	9.215238095	4	1.20418	0.344051429	0
mexicana	Cold	F0-102	38	116	4	35	0.235333333	6.723809524	3	4.23156	1.209017143	0
mexicana	Cold	F0-102	28	116	5	35	0.313066667	8.944761905	2	1.08339	0.30954	0
mexicana	Hot	F0-106	22	117	1	46	0.268	5.826086957	5	1.74574	0.379508696	1
mexicana	Hot	F0-106	18	117	2	46	0.228533333	4.968115942	1	0.471777	0.102560217	1
mexicana	Hot	F0-106	34	117	3	46	0.359333333	7.811594203	4	4.07412	0.885678261	1
mexicana	Hot	F0-106	38	117	4	46	0.274133333	5.95942029	3	3.28908	0.715017391	1
mexicana	Hot	F0-106	28	117	5	46	0.3488	7.582608696	2	1.36758	0.2973	1
mexicana	Hot	F0-106	22	118	1	42	0.284666667	6.777777778	5	0.0607009	0.014452595	0
mexicana	Hot	F0-106	18	118	2	42	0.261333333	6.222222222	1	0.0831907	0.01980731	0
mexicana	Hot	F0-106	34	118	3	42	0.359733333	8.565079365	4	0.0307903	0.007331024	0
mexicana	Hot	F0-106	38	118	4	42	0.311866667	7.425396825	3	3.08916	0.735514286	0
mexicana	Hot	F0-106	28	118	5	42	0.361866667	8.615873016	2	1.59193	0.379030952	0
mexicana	Hot	F0-106	22	119	1	42	NA	NA	5	2.5358	0.603761905	0
mexicana	Hot	F0-106	18	119	2	42	0.2604	6.2	1	0.0650276	0.015482762	0
mexicana	Hot	F0-106	34	119	3	42	0.351466667	8.368253968	4	1.61429	0.384354762	0
mexicana	Hot	F0-106	38	119	4	42	0.329066667	7.834920635	3	3.9097	0.930880952	0
mexicana	Hot	F0-106	28	119	5	42	0.352933333	8.403174603	2	0.487512	0.116074286	0
mexicana	Hot	F0-106	22	120	1	34	0.317333333	9.333333333	5	3.92043	1.153067647	1
mexicana	Hot	F0-106	18	120	2	34	0.189333333	5.568627451	1	0.539741	0.158747353	1
mexicana	Hot	F0-106	34	120	3	34	0.413733333	12.16862745	4	7.48584	2.201717647	1
mexicana	Hot	F0-106	38	120	4	34	0.149333333	4.392156863	3	5.53696	1.628517647	1
mexicana	Hot	F0-106	28	120	5	34	NA	NA	2	4.4193	1.299794118	1
mexicana	Cold	F0-106	22	121	1	30	0.263733333	8.791111111	5	0.637659	0.212553	1
mexicana	Cold	F0-106	18	121	2	30	0.2168	7.226666667	1	0.0957069	0.0319023	1
mexicana	Cold	F0-106	34	121	3	30	0.3508	11.69333333	4	3.90885	1.30295	1
mexicana	Cold	F0-106	38	121	4	30	0.1924	6.413333333	3	0.722977	0.240992333	1
mexicana	Cold	F0-106	28	121	5	30	0.292666667	9.755555556	2	0.263152	0.087717333	1
mexicana	Cold	F0-106	22	122	1	32	0.237066667	7.408333333	5	1.32732	0.4147875	0
mexicana	Cold	F0-106	18	122	2	32	0.19	5.9375	1	0.542682	0.169588125	0
mexicana	Cold	F0-106	34	122	3	32	0.352133333	11.00416667	4	1.0523	0.32884375	0
mexicana	Cold	F0-106	38	122	4	32	0.237333333	7.416666667	3	2.17192	0.678725	0
mexicana	Cold	F0-106	28	122	5	32	0.303733333	9.491666667	2	2.12882	0.66525625	0
mexicana	Cold	F0-106	22	123	1	36	0.108	3	5	3.07765	0.854902778	0
mexicana	Cold	F0-106	18	123	2	36	0.196533333	5.459259259	1	3.66868	1.019077778	0
mexicana	Cold	F0-106	34	123	3	36	0.2668	7.411111111	4	2.88998	0.802772222	0
mexicana	Cold	F0-106	38	123	4	36	0.216266667	6.007407407	3	0.901883	0.250523056	0
mexicana	Cold	F0-106	28	123	5	36	0.3248	9.022222222	2	4.55516	1.265322222	0
mexicana	Cold	F0-106	22	124	1	32	0.2656	8.3	5	0.131729	0.041165313	0
mexicana	Cold	F0-106	18	124	2	32	0.2608	8.15	1	0.785263	0.245394688	0
mexicana	Cold	F0-106	34	124	3	32	0.380533333	11.89166667	4	0.902431	0.282009688	0
mexicana	Cold	F0-106	38	124	4	32	0.264533333	8.266666667	3	0.466836	0.14588625	0
mexicana	Cold	F0-106	28	124	5	32	0.354266667	11.07083333	2	1.03894	0.32466875	0
mexicana	Hot	F0-106	22	125	1	46	0.292266667	6.353623188	1	0.0931129	0.020241935	0
mexicana	Hot	F0-106	18	125	2	46	0.268133333	5.828985507	4	0.019447	0.004227609	0
mexicana	Hot	F0-106	34	125	3	46	0.339866667	7.388405797	2	2.46791	0.536502174	0
mexicana	Hot	F0-106	28	125	4	46	0.3652	7.939130435	5	2.88015	0.626119565	0
mexicana	Hot	F0-106	38	125	5	46	0.384666667	8.362318841	3	1.02003	0.221745652	0
mexicana	Hot	F0-106	22	126	1	48	0.342133333	7.127777778	1	4.10989	0.856227083	0
mexicana	Hot	F0-106	18	126	2	48	0.283333333	5.902777778	4	2.62362	0.5465875	0
mexicana	Hot	F0-106	34	126	3	48	0.379866667	7.913888889	2	2.7288	0.5685	0
mexicana	Hot	F0-106	28	126	4	48	0.3856	8.033333333	5	3.37114	0.702320833	0
mexicana	Hot	F0-106	38	126	5	48	0.364933333	7.602777778	3	0.235063	0.048971458	0
mexicana	Hot	F0-106	22	127	1	44	0.323466667	7.351515152	1	2.1128	0.480181818	0
mexicana	Hot	F0-106	18	127	2	44	0.265333333	6.03030303	4	1.78069	0.404702273	0
mexicana	Hot	F0-106	34	127	3	44	0.363066667	8.251515152	2	2.02221	0.459593182	0
mexicana	Hot	F0-106	28	127	4	44	0.357466667	8.124242424	5	2.21955	0.504443182	0
mexicana	Hot	F0-106	38	127	5	44	0.3904	8.872727273	3	1.00412	0.228209091	0
mexicana	Hot	F0-106	22	128	1	50	0.357466667	7.149333333	1	3.36524	0.673048	0
mexicana	Hot	F0-106	18	128	2	50	0.3024	6.048	4	1.54199	0.308398	0
mexicana	Hot	F0-106	34	128	3	50	0.373866667	7.477333333	2	0.0465006	0.00930012	0
mexicana	Hot	F0-106	28	128	4	50	0.394266667	7.885333333	5	4.50067	0.900134	0
mexicana	Hot	F0-106	38	128	5	50	0.3936	7.872	3	0.0362986	0.00725972	0
mexicana	Cold	F0-106	22	129	1	41	0.331466667	8.084552846	1	3.09121	0.753953659	0
mexicana	Cold	F0-106	18	129	2	41	0.295866667	7.216260163	4	0.870995	0.212437805	0
mexicana	Cold	F0-106	34	129	3	41	0.4056	9.892682927	2	3.631	0.885609756	0
mexicana	Cold	F0-106	28	129	4	41	0.345733333	8.432520325	5	0.894463	0.218161707	0
mexicana	Cold	F0-106	38	129	5	41	0.328266667	8.006504065	3	2.1067	0.513829268	0
mexicana	Cold	F0-106	22	130	1	38	0.272	7.157894737	1	3.17191	0.834713158	0
mexicana	Cold	F0-106	18	130	2	38	0.261866667	6.89122807	4	1.92899	0.507628947	0
mexicana	Cold	F0-106	34	130	3	38	0.270533333	7.119298246	2	0.030409	0.008002368	0
mexicana	Cold	F0-106	28	130	4	38	0.3856	10.14736842	5	0.028192	0.007418947	0
mexicana	Cold	F0-106	38	130	5	38	0.3016	7.936842105	3	0.209866	0.055227895	0
mexicana	Cold	F0-106	22	131	1	37	0.302	8.162162162	1	1.21368	0.328021622	0
mexicana	Cold	F0-106	18	131	2	37	0.2556	6.908108108	4	0.58615	0.158418919	0
mexicana	Cold	F0-106	34	131	3	37	0.272666667	7.369369369	2	0.0508997	0.013756676	0
mexicana	Cold	F0-106	28	131	4	37	0.360266667	9.736936937	5	0.0853256	0.023060973	0
mexicana	Cold	F0-106	38	131	5	37	0.355733333	9.614414414	3	0.125897	0.034026216	0
mexicana	Cold	F0-106	22	132	1	38	0.2684	7.063157895	1	0.853924	0.224716842	0
mexicana	Cold	F0-106	18	132	2	38	0.268533333	7.066666667	4	0.197414	0.051951053	0
mexicana	Cold	F0-106	34	132	3	38	0.3544	9.326315789	2	0.998255	0.262698684	0
mexicana	Cold	F0-106	28	132	4	38	0.358666667	9.438596491	5	0.0805503	0.021197447	0
mexicana	Cold	F0-106	38	132	5	38	0.324533333	8.540350877	3	0.0415132	0.010924526	0
mexicana	Hot	F0-116	38	133	5	40	0.388533333	9.713333333	3	0.0740865	0.018521625	0
mexicana	Hot	F0-116	22	133	1	40	0.299866667	7.496666667	1	0.735899	0.18397475	0
mexicana	Hot	F0-116	18	133	2	40	0.227333333	5.683333333	4	2.11726	0.529315	0
mexicana	Hot	F0-116	34	133	3	40	0.3844	9.61	2	4.49402	1.123505	0
mexicana	Hot	F0-116	28	133	4	40	0.345866667	8.646666667	5	4.21788	1.05447	0
mexicana	Hot	F0-116	38	134	5	41	0.3396	8.282926829	3	5.38084	1.3124	0
mexicana	Hot	F0-116	22	134	1	41	0.269866667	6.582113821	1	6.73298	1.642190244	0
mexicana	Hot	F0-116	18	134	2	41	0.228666667	5.577235772	4	4.16122	1.014931707	0
mexicana	Hot	F0-116	34	134	3	41	0.427333333	10.42276423	2	6.2306	1.519658537	0
mexicana	Hot	F0-116	28	134	4	41	0.318266667	7.762601626	5	4.21667	1.028456098	0
mexicana	Hot	F0-116	38	135	5	41	0.354666667	8.650406504	3	0.131212	0.032002927	0
mexicana	Hot	F0-116	22	135	1	41	0.311466667	7.596747967	1	3.63633	0.886909756	0
mexicana	Hot	F0-116	18	135	2	41	0.2784	6.790243902	4	0.522961	0.127551463	0
mexicana	Hot	F0-116	34	135	3	41	0.421333333	10.27642276	2	0.0261338	0.006374098	0
mexicana	Hot	F0-116	28	135	4	41	0.3148	7.67804878	5	0.748542	0.18257122	0
mexicana	Hot	F0-116	38	136	5	46	0.339866667	7.388405797	3	3.3582	0.730043478	0
mexicana	Hot	F0-116	22	136	1	46	0.309066667	6.71884058	1	3.6396	0.791217391	0
mexicana	Hot	F0-116	18	136	2	46	0.262933333	5.715942029	4	2.36551	0.514241304	0
mexicana	Hot	F0-116	34	136	3	46	0.3868	8.408695652	2	1.89867	0.412754348	0
mexicana	Hot	F0-116	28	136	4	46	0.3352	7.286956522	5	2.2872	0.497217391	0
mexicana	Cold	F0-116	22	137	1	32	0.3228	10.0875	1	3.21341	1.004190625	0
mexicana	Cold	F0-116	18	137	2	32	0.275466667	8.608333333	4	4.17708	1.3053375	0
mexicana	Cold	F0-116	34	137	3	32	0.4232	13.225	2	3.79152	1.18485	0
mexicana	Cold	F0-116	28	137	4	32	0.3536	11.05	5	1.96353	0.613603125	0
mexicana	Cold	F0-116	38	137	5	32	0.355333333	11.10416667	3	4.09378	1.27930625	0
mexicana	Cold	F0-116	22	138	1	37	0.345733333	9.344144144	1	2.48675	0.672094595	0
mexicana	Cold	F0-116	18	138	2	37	0.238133333	6.436036036	4	0.719829	0.194548378	0
mexicana	Cold	F0-116	34	138	3	37	0.532	14.37837838	2	4.4514	1.203081081	0
mexicana	Cold	F0-116	28	138	4	37	0.486666667	13.15315315	5	2.76855	0.748256757	0
mexicana	Cold	F0-116	38	138	5	37	0.376133333	10.16576577	3	0.808421	0.218492162	0
mexicana	Cold	F0-116	22	139	1	36	0.308533333	8.57037037	1	3.49718	0.971438889	0
mexicana	Cold	F0-116	18	139	2	36	0.27	7.5	4	2.91217	0.808936111	0
mexicana	Cold	F0-116	34	139	3	36	0.4344	12.06666667	2	6.26386	1.739961111	0
mexicana	Cold	F0-116	28	139	4	36	0.411733333	11.43703704	5	1.07059	0.297386111	0
mexicana	Cold	F0-116	38	139	5	36	0.387066667	10.75185185	3	4.0705	1.130694444	0
mexicana	Cold	F0-116	22	140	1	35	0.296	8.457142857	1	3.88721	1.110631429	0
mexicana	Cold	F0-116	18	140	2	35	0.2	5.714285714	4	4.24786	1.213674286	0
mexicana	Cold	F0-116	34	140	3	35	0.3772	10.77714286	2	2.29569	0.655911429	0
mexicana	Cold	F0-116	28	140	4	35	0.3188	9.108571429	5	2.75027	0.785791429	0
mexicana	Cold	F0-116	38	140	5	35	0.324666667	9.276190476	3	1.38522	0.395777143	0
mexicana	Hot	F0-116	22	141	1	41	0.264	6.43902439	1	2.38195	0.580963415	0
mexicana	Hot	F0-116	18	141	2	41	0.222	5.414634146	4	5.2105	1.270853659	0
mexicana	Hot	F0-116	34	141	3	41	0.3452	8.419512195	2	2.97947	0.7267	0
mexicana	Hot	F0-116	28	141	4	41	0.327866667	7.996747967	5	3.9267	0.957731707	0
mexicana	Hot	F0-116	38	141	5	41	0.307733333	7.505691057	3	5.36394	1.308278049	0
mexicana	Hot	F0-116	22	142	1	41	0.2768	6.751219512	1	3.62013	0.882958537	0
mexicana	Hot	F0-116	18	142	2	41	0.261066667	6.367479675	4	4.90961	1.197465854	0
mexicana	Hot	F0-116	34	142	3	41	0.407466667	9.938211382	2	3.79904	0.926595122	0
mexicana	Hot	F0-116	28	142	4	41	0.382933333	9.339837398	5	5.04153	1.229641463	0
mexicana	Hot	F0-116	38	142	5	41	0.352933333	8.608130081	3	2.65367	0.647236585	0
mexicana	Hot	F0-116	22	143	1	31	0.264	8.516129032	1	3.38044	1.090464516	1
mexicana	Hot	F0-116	18	143	2	31	0.270933333	8.739784946	4	2.88898	0.931929032	1
mexicana	Hot	F0-116	34	143	3	31	0.448266667	14.46021505	2	4.63484	1.495109677	1
mexicana	Hot	F0-116	28	143	4	31	0.260666667	8.408602151	5	3.76349	1.214029032	1
mexicana	Hot	F0-116	38	143	5	31	0.359333333	11.59139785	3	2.82659	0.911803226	1
mexicana	Hot	F0-116	22	144	1	46	0.286133333	6.220289855	1	3.26628	0.71006087	0
mexicana	Hot	F0-116	18	144	2	46	0.2344	5.095652174	4	0.0350714	0.007624217	0
mexicana	Hot	F0-116	34	144	3	46	0.341466667	7.423188406	2	2.64104	0.57413913	0
mexicana	Hot	F0-116	28	144	4	46	0.318133333	6.915942029	5	1.31957	0.286863043	0
mexicana	Hot	F0-116	38	144	5	46	0.3108	6.756521739	3	1.85743	0.40378913	0
mexicana	Cold	F0-116	22	145	1	35	0.2868	8.194285714	1	2.35522	0.67292	1
mexicana	Cold	F0-116	18	145	2	35	0.259333333	7.40952381	4	4.21595	1.204557143	1
mexicana	Cold	F0-116	34	145	3	35	0.320533333	9.158095238	2	3.76734	1.076382857	1
mexicana	Cold	F0-116	28	145	4	35	0.3084	8.811428571	5	0.89653	0.256151429	1
mexicana	Cold	F0-116	38	145	5	35	0.2732	7.805714286	3	0.741673	0.211906571	1
mexicana	Cold	F0-116	22	146	1	37	0.326133333	8.814414414	1	4.44691	1.201867568	0
mexicana	Cold	F0-116	18	146	2	37	0.265466667	7.174774775	4	5.38807	1.456235135	0
mexicana	Cold	F0-116	34	146	3	37	0.4296	11.61081081	2	6.49673	1.755872973	0
mexicana	Cold	F0-116	28	146	4	37	0.432933333	11.7009009	5	4.74824	1.283308108	0
mexicana	Cold	F0-116	38	146	5	37	0.497866667	13.45585586	3	4.41479	1.193186486	0
mexicana	Cold	F0-116	22	147	1	32	0.319733333	9.991666667	1	5.90626	1.84570625	1
mexicana	Cold	F0-116	18	147	2	32	0.2444	7.6375	4	4.36742	1.36481875	1
mexicana	Cold	F0-116	34	147	3	32	0.436133333	13.62916667	2	5.28036	1.6501125	1
mexicana	Cold	F0-116	28	147	4	32	0.3916	12.2375	5	3.54901	1.109065625	1
mexicana	Cold	F0-116	38	147	5	32	0.169333333	5.291666667	3	2.62939	0.821684375	1
mexicana	Cold	F0-116	22	148	1	32	0.2604	8.1375	1	2.72992	0.8531	1
mexicana	Cold	F0-116	18	148	2	32	0.248533333	7.766666667	4	0.915435	0.286073438	1
mexicana	Cold	F0-116	34	148	3	32	0.345866667	10.80833333	2	3.59883	1.124634375	1
mexicana	Cold	F0-116	28	148	4	32	0.395866667	12.37083333	5	0.871521	0.272350313	1
mexicana	Cold	F0-116	38	148	5	32	0.2464	7.7	3	0.534981	0.167181563	1
mexicana	Hot	F0-116	38	149	1	38	0.395333333	10.40350877	5	1.17149	0.308286842	0
mexicana	Hot	F0-116	34	149	2	38	0.434533333	11.43508772	3	3.47721	0.915055263	0
mexicana	Hot	F0-116	22	149	3	38	0.306133333	8.056140351	4	1.84153	0.484613158	0
mexicana	Hot	F0-116	28	149	4	38	0.3432	9.031578947	1	3.52197	0.926834211	0
mexicana	Hot	F0-116	18	149	5	38	0.207866667	5.470175439	2	2.62729	0.691392105	0
mexicana	Hot	F0-116	38	150	1	25	0.230533333	9.221333333	5	2.16574	0.866296	0
mexicana	Hot	F0-116	34	150	2	25	0.2108	8.432	3	2.68666	1.074664	0
mexicana	Hot	F0-116	22	150	3	25	0.185333333	7.413333333	4	0.803216	0.3212864	0
mexicana	Hot	F0-116	28	150	4	25	0.2	8	1	2.3289	0.93156	0
mexicana	Hot	F0-116	18	150	5	25	0.142666667	5.706666667	2	2.38718	0.954872	0
mexicana	Hot	F0-116	38	151	1	42	0.4028	9.59047619	5	2.09175	0.498035714	0
mexicana	Hot	F0-116	34	151	2	42	0.386266667	9.196825397	3	3.7727	0.898261905	0
mexicana	Hot	F0-116	22	151	3	42	0.276666667	6.587301587	4	4.55186	1.08377619	0
mexicana	Hot	F0-116	28	151	4	42	0.4464	10.62857143	1	3.18817	0.759088095	0
mexicana	Hot	F0-116	18	151	5	42	0.2624	6.247619048	2	4.26573	1.01565	0
mexicana	Hot	F0-116	38	152	1	30	0.306533333	10.21777778	5	3.58327	1.194423333	0
mexicana	Hot	F0-116	34	152	2	30	0.3112	10.37333333	3	3.57234	1.19078	0
mexicana	Hot	F0-116	22	152	3	30	0.269866667	8.995555556	4	3.54695	1.182316667	0
mexicana	Hot	F0-116	28	152	4	30	0.350266667	11.67555556	1	2.45796	0.81932	0
mexicana	Hot	F0-116	18	152	5	30	0.208133333	6.937777778	2	2.99107	0.997023333	0
mexicana	Cold	F0-116	38	153	1	42	0.3728	8.876190476	5	1.28356	0.305609524	0
mexicana	Cold	F0-116	34	153	2	42	0.394	9.380952381	3	0.437041	0.104057381	0
mexicana	Cold	F0-116	22	153	3	42	0.1568	3.733333333	4	0.185421	0.044147857	0
mexicana	Cold	F0-116	28	153	4	42	0.412	9.80952381	1	0.338604	0.08062	0
mexicana	Cold	F0-116	18	153	5	42	0.270266667	6.434920635	2	0.638295	0.151975	0
mexicana	Cold	F0-116	38	154	1	29	0.358533333	12.36321839	5	3.49363	1.2047	1
mexicana	Cold	F0-116	34	154	2	29	0.3852	13.28275862	3	5.50264	1.897462069	1
mexicana	Cold	F0-116	22	154	3	29	0.270133333	9.314942529	4	3.59635	1.24012069	1
mexicana	Cold	F0-116	28	154	4	29	0.358133333	12.34942529	1	3.59908	1.241062069	1
mexicana	Cold	F0-116	18	154	5	29	0.2572	8.868965517	2	3.00677	1.036817241	1
mexicana	Cold	F0-116	38	155	1	41	0.315066667	7.684552846	5	5.12925	1.251036585	0
mexicana	Cold	F0-116	34	155	2	41	0.3876	9.453658537	3	2.95054	0.719643902	0
mexicana	Cold	F0-116	22	155	3	41	0.2924	7.131707317	4	1.20889	0.29485122	0
mexicana	Cold	F0-116	28	155	4	41	0.319866667	7.801626016	1	3.51093	0.85632439	0
mexicana	Cold	F0-116	18	155	5	41	0.189466667	4.621138211	2	1.80659	0.440631707	0
mexicana	Hot	F0-109	38	158	1	33	0.264666667	8.02020202	5	3.69786	1.120563636	1
mexicana	Hot	F0-109	34	158	2	33	0.347066667	10.51717172	3	4.32406	1.310321212	1
mexicana	Hot	F0-109	22	158	3	33	0.235733333	7.143434343	4	4.31641	1.30800303	1
mexicana	Hot	F0-109	28	158	4	33	0.276133333	8.367676768	1	4.21106	1.276078788	1
mexicana	Hot	F0-109	18	158	5	33	0.184533333	5.591919192	2	3.48577	1.056293939	1
mexicana	Hot	F0-109	38	159	1	33	0.2612	7.915151515	5	3.01395	0.913318182	0
mexicana	Hot	F0-109	34	159	2	33	0.277866667	8.42020202	3	4.5683	1.384333333	0
mexicana	Hot	F0-109	22	159	3	33	0.2528	7.660606061	4	2.87323	0.870675758	0
mexicana	Hot	F0-109	28	159	4	33	0.265333333	8.04040404	1	3.71838	1.126781818	0
mexicana	Hot	F0-109	18	159	5	33	0.171733333	5.204040404	2	2.0313	0.615545455	0
mexicana	Cold	F0-109	38	161	1	30	0.3784	12.61333333	5	1.05199	0.350663333	1
mexicana	Cold	F0-109	34	161	2	30	0.318533333	10.61777778	3	0.205199	0.068399667	1
mexicana	Cold	F0-109	22	161	3	30	0.411733333	13.72444444	4	0.269001	0.089667	1
mexicana	Cold	F0-109	28	161	4	30	0.357066667	11.90222222	1	0.180564	0.060188	1
mexicana	Cold	F0-109	18	161	5	30	0.2516	8.386666667	2	0.0543768	0.0181256	1
mexicana	Cold	F0-109	38	162	1	35	0.326	9.314285714	5	0.926504	0.264715429	0
mexicana	Cold	F0-109	34	162	2	35	0.311733333	8.906666667	3	1.83553	0.524437143	0
mexicana	Cold	F0-109	22	162	3	35	0.292666667	8.361904762	4	0.383509	0.109574	0
mexicana	Cold	F0-109	28	162	4	35	0.370533333	10.58666667	1	0.699394	0.199826857	0
mexicana	Cold	F0-109	18	162	5	35	0.1944	5.554285714	2	0.0455181	0.013005171	0
mexicana	Cold	F0-109	38	163	1	37	0.338533333	9.14954955	5	2.23253	0.603386486	0
mexicana	Cold	F0-109	34	163	2	37	0.3524	9.524324324	3	3.08086	0.832664865	0
mexicana	Cold	F0-109	22	163	3	37	0.3076	8.313513514	4	2.56101	0.692164865	0
mexicana	Cold	F0-109	28	163	4	37	0.4468	12.07567568	1	3.64717	0.985721622	0
mexicana	Cold	F0-109	18	163	5	37	0.281733333	7.614414414	2	1.99089	0.538078378	0
mexicana	Cold	F0-109	38	164	1	38	0.352266667	9.270175439	5	4.63951	1.220923684	0
mexicana	Cold	F0-109	34	164	2	38	0.3576	9.410526316	3	4.83638	1.272731579	0
mexicana	Cold	F0-109	22	164	3	38	0.444133333	11.6877193	4	0.349289	0.091918158	0
mexicana	Cold	F0-109	28	164	4	38	0.341866667	8.996491228	1	1.94398	0.511573684	0
mexicana	Cold	F0-109	18	164	5	38	0.238266667	6.270175439	2	0.452538	0.119088947	0
mexicana	Hot	F0-112	38	165	1	33	NA	NA	5	4.3188	1.308727273	0
mexicana	Hot	F0-112	34	165	2	33	0.222133333	6.731313131	3	3.73139	1.130724242	0
mexicana	Hot	F0-112	22	165	3	33	0.182666667	5.535353535	4	3.59626	1.089775758	0
mexicana	Hot	F0-112	28	165	4	33	0.204133333	6.185858586	1	1.3731	0.416090909	0
mexicana	Hot	F0-112	18	165	5	33	0.1144	3.466666667	2	1.27462	0.386248485	0
mexicana	Hot	F0-112	38	166	1	42	0.362666667	8.634920635	5	0.899716	0.214218095	0
mexicana	Hot	F0-112	34	166	2	42	0.524266667	12.48253968	3	0.0235751	0.005613119	0
mexicana	Hot	F0-112	22	166	3	42	0.338133333	8.050793651	4	0.182296	0.04340381	0
mexicana	Hot	F0-112	28	166	4	42	0.402666667	9.587301587	1	0.212831	0.050674048	0
mexicana	Hot	F0-112	18	166	5	42	0.264133333	6.288888889	2	0.317165	0.075515476	0
mexicana	Hot	F0-112	38	167	1	38	0.301866667	7.943859649	5	3.51499	0.924997368	0
mexicana	Hot	F0-112	34	167	2	38	0.369866667	9.733333333	3	3.77616	0.993726316	0
mexicana	Hot	F0-112	22	167	3	38	0.268933333	7.077192982	4	2.11945	0.55775	0
mexicana	Hot	F0-112	28	167	4	38	0.402666667	10.59649123	1	2.45983	0.647323684	0
mexicana	Hot	F0-112	18	167	5	38	0.242266667	6.375438596	2	0.042814	0.011266842	0
mexicana	Hot	F0-112	38	168	1	34	0.293466667	8.631372549	5	0.0321654	0.009460412	0
mexicana	Hot	F0-112	34	168	2	34	0.3264	9.6	3	1.45834	0.428923529	0
mexicana	Hot	F0-112	22	168	3	34	0.271733333	7.992156863	4	0.966474	0.284257059	0
mexicana	Hot	F0-112	28	168	4	34	0.294933333	8.674509804	1	0.0465943	0.013704206	0
mexicana	Hot	F0-112	18	168	5	34	0.2108	6.2	2	0.114795	0.033763235	0
mexicana	Cold	F0-112	38	169	1	26	0.164	6.307692308	5	6.13724	2.360476923	0
mexicana	Cold	F0-112	34	169	2	26	0.367866667	14.14871795	3	2.9343	1.128576923	0
mexicana	Cold	F0-112	22	169	3	26	0.4244	16.32307692	4	1.76534	0.678976923	0
mexicana	Cold	F0-112	28	169	4	26	0.4296	16.52307692	1	6.2357	2.398346154	0
mexicana	Cold	F0-112	18	169	5	26	0.273066667	10.5025641	2	4.47414	1.720823077	0
mexicana	Cold	F0-112	38	170	1	27	0.324533333	12.01975309	5	0.0561848	0.020809185	1
mexicana	Cold	F0-112	34	170	2	27	0.3164	11.71851852	3	0.0689337	0.025531	1
mexicana	Cold	F0-112	22	170	3	27	0.3232	11.97037037	4	0.0887184	0.032858667	1
mexicana	Cold	F0-112	28	170	4	27	0.319466667	11.83209877	1	0.0250074	0.009262	1
mexicana	Cold	F0-112	18	170	5	27	0.174133333	6.449382716	2	0.0880288	0.032603259	1
mexicana	Cold	F0-112	38	171	1	29	0.349066667	12.03678161	5	4.31329	1.487341379	0
mexicana	Cold	F0-112	34	171	2	29	0.4644	16.0137931	3	2.37369	0.818513793	0
mexicana	Cold	F0-112	22	171	3	29	0.378666667	13.05747126	4	1.20187	0.414437931	0
mexicana	Cold	F0-112	28	171	4	29	0.390133333	13.45287356	1	4.0791	1.406586207	0
mexicana	Cold	F0-112	18	171	5	29	0.266	9.172413793	2	3.12123	1.076286207	0
mexicana	Cold	F0-112	38	172	1	25	0.297733333	11.90933333	5	0.076505	0.030602	1
mexicana	Cold	F0-112	34	172	2	25	0.481733333	19.26933333	3	3.16484	1.265936	1
mexicana	Cold	F0-112	22	172	3	25	0.255466667	10.21866667	4	1.36283	0.545132	1
mexicana	Cold	F0-112	28	172	4	25	0.3016	12.064	1	1.68083	0.672332	1
mexicana	Cold	F0-112	18	172	5	25	0.207733333	8.309333333	2	0.0704548	0.02818192	1
