# Supplementary material for: Two Locomotor Traits Show Different Patterns of Developmental Plasticity Between Closely Related Clonal and Sexual Fish
Source: Front Physiol. 2021 Oct 12;12:740604. doi: 10.3389/fphys.2021.740604 (PMC8546259; doi:10.3389/fphys.2021.740604)
Supplement: Supplementary file 3 [file Data_Sheet_2.ZIP › Laskowski et al_Front Physiol_breadth and mode_DATA.csv]

Dev.temp	Mother	Sex	Fish.ID	Species	Mode	Breadth
Hot	F0-8	0	1	formosa	35.49245433	21.59899274
Hot	F0-8	0	2	formosa	32.34946871	15.65192348
Hot	F0-8	0	3	formosa	30.7254623	16.68620902
Hot	F0-8	0	4	formosa	30.1565504	13.85124593
Cold	F0-8	0	5	formosa	33.32070707	21.77633766
Cold	F0-8	0	6	formosa	31.16169545	15.99880901
Cold	F0-8	0	7	formosa	31.48546825	17.24764089
Cold	F0-8	0	8	formosa	30.79245283	15.32209307
Cold	F0-8	0	9	formosa	32.01086957	18.47960353
Cold	F0-8	0	10	formosa
Cold	F0-8	0	11	formosa	30.14817629	15.69327764
Cold	F0-8	0	12	formosa	30.06447234	14.41742574
Hot	F0-8	0	13	formosa	30.41138024	15.51415548
Hot	F0-8	0	14	formosa	30.53691275	16.13188411
Hot	F0-8	0	15	formosa	30.0918197	16.56292902
Hot	F0-2	0	17	formosa	39.77820636	25.11405494
Hot	F0-2	0	18	formosa	14.10899365
Hot	F0-2	0	19	formosa	33.71813372	24.30677096
Hot	F0-2	0	20	formosa	37.4246988	28.31840827
Cold	F0-2	0	21	formosa	36.5825549	27.15597523
Cold	F0-2	0	22	formosa
Cold	F0-2	0	23	formosa	33.73303167	20.57511723
Cold	F0-2	0	24	formosa	31.24695567	17.12385422
Cold	F0-2	0	25	formosa	33.96039604	18.7990924
Cold	F0-2	0	26	formosa	33.02217036	16.00838232
Cold	F0-2	0	27	formosa	32.36680811	17.63992489
Cold	F0-2	0	28	formosa	29.74555735	15.8624978
Hot	F0-2	0	29	formosa	43.07272727	29.03856351
Hot	F0-2	0	30	formosa	32.74111675	18.83728919
Hot	F0-2	0	31	formosa	31.66240409	17.51757978
Hot	F0-2	0	32	formosa	31.35802469	17.35308923
Hot	F0-9	0	33	formosa	33.92914654	22.20493388
Hot	F0-9	0	34	formosa	34.31805632	18.12731465
Hot	F0-9	0	35	formosa	35.51448551	18.59264053
Hot	F0-9	0	36	formosa	35.50470488	24.07605252
Cold	F0-9	0	37	formosa	33.61236317	20.28598312
Cold	F0-9	0	38	formosa	33.09290954	21.86477806
Cold	F0-9	0	39	formosa	34.05172414	20.18462011
Cold	F0-9	0	40	formosa
Cold	F0-9	0	41	formosa	35.41260315	22.79958584
Cold	F0-9	0	42	formosa	31.01265823	16.59322601
Cold	F0-9	0	43	formosa	34.22141749	19.83633778
Cold	F0-9	0	44	formosa	29.76878613	14.10875851
Hot	F0-9	0	45	formosa	31.51260504	16.02936129
Hot	F0-9	0	46	formosa	29.77272727	14.19705863
Hot	F0-9	0	47	formosa	38.56418174	26.88979019
Hot	F0-9	0	48	formosa	32.9184322	18.60472604
Hot	F0-3	0	49	formosa	33.94429161	20.13599585
Hot	F0-3	0	50	formosa	46.97900666	37.35123479
Hot	F0-3	0	51	formosa	34.34373161	19.78051121
Hot	F0-3	0	52	formosa	29.8206278	13.71719905
Cold	F0-3	0	53	formosa	32.85714286	18.37256162
Cold	F0-3	0	54	formosa	31.57657658	16.64161741
Cold	F0-3	0	55	formosa	33.81050041	21.68912695
Cold	F0-3	0	56	formosa	30.68686869	16.53321287
Hot	F0-9	0	61	formosa	30.42831648	14.02654724
Hot	F0-9	0	62	formosa	29.77467811	14.07868703
Hot	F0-9	0	63	formosa	33.03411131	16.07110091
Hot	F0-2	1	101	mexicana	31.77112676	22.99484797
Hot	F0-2	1	102	mexicana	27.7173913	18.26426933
Hot	F0-2	1	103	mexicana	33.05896806	24.78309172
Hot	F0-2	1	104	mexicana	33.42201835	25.82316901
Cold	F0-2	0	105	mexicana	28.4891755	17.39089703
Cold	F0-2	0	106	mexicana	32.39678899	16.71516979
Cold	F0-2	0	107	mexicana	31.59053385	19.44747685
Cold	F0-2	0	108	mexicana	28.63636364	20.48433031
Hot	F0-2	0	109	mexicana	33.83899069	24.42389069
Hot	F0-2	0	110	mexicana	29.67094255	19.50639226
Hot	F0-2	1	111	mexicana	28.66804979	28.2353803
Hot	F0-2	1	112	mexicana	37.39466896	26.70296666
Cold	F0-2	1	113	mexicana
Cold	F0-2	0	114	mexicana	25.55218112	13.25829174
Cold	F0-2	0	115	mexicana	28.45364602	18.0258811
Cold	F0-2	0	116	mexicana	28.5445849	16.13828242
Hot	F0-6	1	117	mexicana	29.91029273	17.02985264
Hot	F0-6	0	118	mexicana	30.52695336	20.31917874
Hot	F0-6	0	119	mexicana	30.95428157	22.23316056
Hot	F0-6	1	120	mexicana	28.10801819	11.14883515
Cold	F0-6	1	121	mexicana	28.46615721	15.34195518
Cold	F0-6	0	122	mexicana	30.1139962	16.00222466
Cold	F0-6	0	123	mexicana	28.26504481	15.00152324
Cold	F0-6	0	124	mexicana	29.43925234	17.57786149
Hot	F0-6	0	125	mexicana	37.74341352	31.01779374
Hot	F0-6	0	126	mexicana	31.18232484	22.75255641
Hot	F0-6	0	127	mexicana	36.94083694	30.49211945
Hot	F0-6	0	128	mexicana	32.56829929	27.88270571
Cold	F0-6	0	129	mexicana	30.8217498	24.38483851
Cold	F0-6	0	130	mexicana	29.06584131	19.95211717
Cold	F0-6	0	131	mexicana	32.94826364	23.80483816
Cold	F0-6	0	132	mexicana	31.91930618	23.5708826
Hot	F0-16	0	133	mexicana	37.15492958	27.00054687
Hot	F0-16	0	134	mexicana	34.96598639	23.44258879
Hot	F0-16	0	135	mexicana	31.36842105	20.36258586
Hot	F0-16	0	136	mexicana	32.99000303	25.24777186
Cold	F0-16	0	137	mexicana	32.76886512	23.98457527
Cold	F0-16	0	138	mexicana	30.45194395	14.74330026
Cold	F0-16	0	139	mexicana	32.51378676	20.72536111
Cold	F0-16	0	140	mexicana	32.28383459	19.6003245
Hot	F0-16	0	141	mexicana	31.9379085	20.7373352
Hot	F0-16	0	142	mexicana	32.49852681	21.12670482
Hot	F0-16	1	143	mexicana	33.69617804	22.33525442
Hot	F0-16	0	144	mexicana	31.92100539	22.8272877
Cold	F0-16	1	145	mexicana	29.32342007	23.17306073
Cold	F0-16	0	146	mexicana	40.97110754	29.5571926
Cold	F0-16	1	147	mexicana	27.9532967	12.75124209
Cold	F0-16	1	148	mexicana	28.69640217	15.11380213
Hot	F0-16	0	149	mexicana	35.90852905	23.0792212
Hot	F0-16	0	150	mexicana	39.37751841	31.95729525
Hot	F0-16	0	151	mexicana	32.80085197	20.5311004
Hot	F0-16	0	152	mexicana	30.81222057	18.3619077
Cold	F0-16	0	153	mexicana	30.80117245	19.58249044
Cold	F0-16	1	154	mexicana	35.05221932	25.88793057
Cold	F0-16	0	155	mexicana	31.79083758	18.08029335
Hot	F0-9	1	158	mexicana	32.00488998	19.14270229
Hot	F0-9	0	159	mexicana	31.37990762	19.93404806
Cold	F0-9	1	160	mexicana	30.475382	23.81972779
Cold	F0-9	0	162	mexicana	30.71221981	17.20955084
Cold	F0-9	0	163	mexicana	29.47721653	17.589645
Cold	F0-9	0	164	mexicana	29.38191882	19.5392332
Hot	F0-12	0	165	mexicana	31.79012346	18.20583759
Hot	F0-12	0	166	mexicana	31.27894549	17.57099834
Hot	F0-12	0	167	mexicana	29.9564635	16.44659432
Hot	F0-12	0	168	mexicana	32.08169935	22.06028831
Cold	F0-12	0	169	mexicana	26.86164229	12.62261858
Cold	F0-12	1	170	mexicana	31.26436782	18.31214706
Cold	F0-12	0	171	mexicana	30.2237835	17.69132772
Cold	F0-12	1	172	mexicana	32.67173423	18.41436693
